# Supplementary material for: Sources of successful participant engagement in a public health research study: A focus on a Latino community
Source: PLoS One. 2025 Oct 7;20(10):e0321910. doi: 10.1371/journal.pone.0321910 (PMC12503261; doi:10.1371/journal.pone.0321910)
Supplement: S1 File — (XLSX) [file pone.0321910.s001.xlsx]

## Sheet: Sheet1
AgeCat	Sex	RecruitmentRaw	RecruitmentLogModel	Symptoms
25-34	F	Word of Mouth	Word of Mouth	Asymptomatic
>54	F	Clinic/Provider	Clinic/Provider	Symptomatic
>55	M	On-site Recruitment	Other	Asymptomatic
>55	F	On-site Recruitment	Other	Asymptomatic
>54	M	Clinic/Provider	Clinic/Provider	Symptomatic
>54	F	Clinic/Provider	Clinic/Provider	Asymptomatic
18-24	F	Word of Mouth	Word of Mouth	Asymptomatic
25-34	F	Clinic/Provider	Clinic/Provider	Asymptomatic
>54	M	Walk Up	Walk Up	Symptomatic
25-34	F	Clinic/Provider	Clinic/Provider	Symptomatic
>55	M	Flyer	Flyer	Asymptomatic
>55	M	Flyer	Flyer	Asymptomatic
45-54	M	Flyer	Flyer	Asymptomatic
45-54	F	Flyer	Flyer	Asymptomatic
25-34	F	Flyer	Flyer	Asymptomatic
>55	F	Flyer	Flyer	Asymptomatic
>55	M	Flyer	Flyer	Asymptomatic
>55	M	Flyer	Flyer	Asymptomatic
>55	F	Flyer	Flyer	Asymptomatic
>54	F	Word of Mouth	Word of Mouth	Asymptomatic
18-24	F	Word of Mouth	Word of Mouth	Asymptomatic
45-54	F	Flyer	Flyer	Asymptomatic
35-44	M	Flyer	Flyer	Symptomatic
45-54	F	Flyer	Flyer	Asymptomatic
>55	F	Flyer	Flyer	Symptomatic
45-54	F	Flyer	Flyer	Asymptomatic
<18	F	Word of Mouth	Word of Mouth	Symptomatic
18-24	F	Clinic/Provider	Clinic/Provider	Asymptomatic
35-44	M	Word of Mouth	Word of Mouth	Asymptomatic
25-34	M	Word of Mouth	Word of Mouth	Asymptomatic
25-34	M	Word of Mouth	Word of Mouth	Asymptomatic
<18	F	Word of Mouth	Word of Mouth	Symptomatic
>54	F	Word of Mouth	Word of Mouth	Asymptomatic
35-44	M	Walk Up	Walk Up	Symptomatic
>54	F	Word of Mouth	Word of Mouth	Asymptomatic
>54	M	Clinic/Provider	Clinic/Provider	Symptomatic
35-44	F	Walk Up	Walk Up	Symptomatic
>54	F	Walk Up	Walk Up	Symptomatic
>54	M	Word of Mouth	Word of Mouth	Asymptomatic
>54	M	Word of Mouth	Word of Mouth	Asymptomatic
35-44	M	Word of Mouth	Word of Mouth	Asymptomatic
>54	M	Walk Up	Walk Up	Asymptomatic
35-44	M	Word of Mouth	Word of Mouth	Asymptomatic
>54	M	Word of Mouth	Word of Mouth	Asymptomatic
35-44	F	Clinic/Provider	Clinic/Provider	Symptomatic
45-54	F	Community Center	Other	Symptomatic
>54	M	Word of Mouth	Word of Mouth	Asymptomatic
25-34	M	Word of Mouth	Word of Mouth	Asymptomatic
<18	F	Word of Mouth	Word of Mouth	Asymptomatic
35-44	F	Clinic/Provider	Clinic/Provider	Asymptomatic
45-54	M	Word of Mouth	Word of Mouth	Asymptomatic
35-44	M	Clinic/Provider	Clinic/Provider	Symptomatic
35-44	F	Word of Mouth	Word of Mouth	Asymptomatic
35-44	M	Word of Mouth	Word of Mouth	Asymptomatic
>54	M	Word of Mouth	Word of Mouth	Asymptomatic
35-44	M	Word of Mouth	Word of Mouth	Symptomatic
>54	M	Word of Mouth	Word of Mouth	Asymptomatic
>54	F	Word of Mouth	Word of Mouth	Asymptomatic
>54	M	Word of Mouth	Word of Mouth	Asymptomatic
<18	F	Word of Mouth	Word of Mouth	Asymptomatic
>54	M	Word of Mouth	Word of Mouth	Symptomatic
>54	F	Word of Mouth	Word of Mouth	Symptomatic
35-44	F	Flyer	Flyer	Asymptomatic
>54	M	Word of Mouth	Word of Mouth	Symptomatic
35-44	M	Clinic/Provider	Clinic/Provider	Asymptomatic
>54	M	Word of Mouth	Word of Mouth	Asymptomatic
45-54	F	Word of Mouth	Word of Mouth	Asymptomatic
45-54	M	Walk Up	Walk Up	Symptomatic
<18	M	Word of Mouth	Word of Mouth	Symptomatic
<18	M	Word of Mouth	Word of Mouth	Symptomatic
25-34	F	Word of Mouth	Word of Mouth	Symptomatic
25-34	M	Word of Mouth	Word of Mouth	Symptomatic
25-34	F	Word of Mouth	Word of Mouth	Asymptomatic
25-34	F	Clinic/Provider	Clinic/Provider	Asymptomatic
25-34	M	Online - Social Media	Online	Asymptomatic
35-44	F	On-site Recruitment	Other	Asymptomatic
45-54	M	On-site Recruitment	Other	Asymptomatic
>55	F	On-site Recruitment	Other	Asymptomatic
25-34	F	On-site Recruitment	Other	Asymptomatic
25-34	M	Word of Mouth	Word of Mouth	Asymptomatic
25-34	M	On-site Recruitment	Other	Asymptomatic
25-34	M	Clinic/Provider	Clinic/Provider	Asymptomatic
<18	F	Word of Mouth	Word of Mouth	Symptomatic
18-24	M	Work	Other	Symptomatic
25-34	F	Word of Mouth	Word of Mouth	Symptomatic
45-54	M	Word of Mouth	Word of Mouth	Asymptomatic
<18	M	Word of Mouth	Word of Mouth	Symptomatic
<18	M	Word of Mouth	Word of Mouth	Symptomatic
<18	F	Word of Mouth	Word of Mouth	Symptomatic
18-24	M	Word of Mouth	Word of Mouth	Symptomatic
<18	M	Word of Mouth	Word of Mouth	Asymptomatic
>54	F	Word of Mouth	Word of Mouth	Symptomatic
>54	F	Word of Mouth	Word of Mouth	Asymptomatic
45-54	F	Word of Mouth	Word of Mouth	Symptomatic
<18	F	Word of Mouth	Word of Mouth	Asymptomatic
25-34	F	Word of Mouth	Word of Mouth	Asymptomatic
35-44	M	Word of Mouth	Word of Mouth	Asymptomatic
45-54	M	Word of Mouth	Word of Mouth	Asymptomatic
<18	M	Walk Up	Walk Up	Symptomatic
45-54	F	Walk Up	Walk Up	Symptomatic
25-34	M	Word of Mouth	Word of Mouth	Asymptomatic
25-34	M	Word of Mouth	Word of Mouth	Asymptomatic
>54	M	Word of Mouth	Word of Mouth	Asymptomatic
25-34	F	Walk Up	Walk Up	Symptomatic
35-44	M	Clinic/Provider	Clinic/Provider	Asymptomatic
25-34	M	Clinic/Provider	Clinic/Provider	Symptomatic
35-44	M	Word of Mouth	Word of Mouth	Asymptomatic
<18	F	Clinic/Provider	Clinic/Provider	Symptomatic
35-44	F	Clinic/Provider	Clinic/Provider	Asymptomatic
25-34	F	Clinic/Provider	Clinic/Provider	Asymptomatic
25-34	M	Clinic/Provider	Clinic/Provider	Symptomatic
<18	F	Clinic/Provider	Clinic/Provider	Symptomatic
25-34	F	Word of Mouth	Word of Mouth	Asymptomatic
25-34	M	Clinic/Provider	Clinic/Provider	Symptomatic
>54	F	Word of Mouth	Word of Mouth	Asymptomatic
>54	F	Clinic/Provider	Clinic/Provider	Asymptomatic
>54	F	Clinic/Provider	Clinic/Provider	Symptomatic
>54	F	Word of Mouth	Word of Mouth	Symptomatic
45-54	F	Walk Up	Walk Up	Symptomatic
25-34	F	Word of Mouth	Word of Mouth	Asymptomatic
25-34	M	Insurance	Other	Symptomatic
35-44	M	Word of Mouth	Word of Mouth	Asymptomatic
45-54	M	Word of Mouth	Word of Mouth	Asymptomatic
45-54	F	Word of Mouth	Word of Mouth	Symptomatic
>54	M	Word of Mouth	Word of Mouth	Symptomatic
18-24	F	Word of Mouth	Word of Mouth	Symptomatic
35-44	F	Clinic/Provider	Clinic/Provider	Asymptomatic
25-34	F	Clinic/Provider	Clinic/Provider	Symptomatic
25-34	M	Word of Mouth	Word of Mouth	Asymptomatic
>54	M	Word of Mouth	Word of Mouth	Asymptomatic
45-54	F	Word of Mouth	Word of Mouth	Symptomatic
35-44	F	Word of Mouth	Word of Mouth	Asymptomatic
<18	M	Word of Mouth	Word of Mouth	Asymptomatic
35-44	F	Word of Mouth	Word of Mouth	Asymptomatic
>54	M	Word of Mouth	Word of Mouth	Asymptomatic
25-34	M	Clinic/Provider	Clinic/Provider	Asymptomatic
18-24	M	Clinic/Provider	Clinic/Provider	Asymptomatic
>54	M	Word of Mouth	Word of Mouth	Asymptomatic
>54	M	Clinic/Provider	Clinic/Provider	Asymptomatic
>54	F	Clinic/Provider	Clinic/Provider	Symptomatic
25-34	M	Walk Up	Walk Up	Asymptomatic
>54	F	Word of Mouth	Word of Mouth	Asymptomatic
>54	M	Word of Mouth	Word of Mouth	Symptomatic
45-54	F	Clinic/Provider	Clinic/Provider	Asymptomatic
25-34	F	Word of Mouth	Word of Mouth	Asymptomatic
>54	M	Word of Mouth	Word of Mouth	Asymptomatic
45-54	F	Clinic/Provider	Clinic/Provider	Symptomatic
>54	F	Clinic/Provider	Clinic/Provider	Symptomatic
>54	F	Clinic/Provider	Clinic/Provider	Symptomatic
35-44	F	On-site Recruitment	Other	Symptomatic
25-34	F	Word of Mouth	Word of Mouth	Symptomatic
>54	F	Word of Mouth	Word of Mouth	Symptomatic
45-54	F	Clinic/Provider	Clinic/Provider	Symptomatic
<18	F	Clinic/Provider	Clinic/Provider	Asymptomatic
25-34	F	Clinic/Provider	Clinic/Provider	Asymptomatic
45-54	F	Clinic/Provider	Clinic/Provider	Symptomatic
<18	F	Clinic/Provider	Clinic/Provider	Asymptomatic
>54	F	Clinic/Provider	Clinic/Provider	Asymptomatic
25-34	M	Clinic/Provider	Clinic/Provider	Asymptomatic
>54	M	Clinic/Provider	Clinic/Provider	Symptomatic
25-34	M	Word of Mouth	Word of Mouth	Symptomatic
<18	M	Word of Mouth	Word of Mouth	Symptomatic
25-34	F	Word of Mouth	Word of Mouth	Symptomatic
>54	M	Clinic/Provider	Clinic/Provider	Symptomatic
>54	F	Clinic/Provider	Clinic/Provider	Asymptomatic
25-34	M	Word of Mouth	Word of Mouth	Asymptomatic
>54	F	Walk Up	Walk Up	Asymptomatic
25-34	F	Clinic/Provider	Clinic/Provider	Symptomatic
25-34	F	Clinic/Provider	Clinic/Provider	Symptomatic
35-44	M	Clinic/Provider	Clinic/Provider	Symptomatic
25-34	M	Word of Mouth	Word of Mouth	Asymptomatic
25-34	M	Word of Mouth	Word of Mouth	Asymptomatic
>54	F	Walk Up	Walk Up	Symptomatic
35-44	M	Word of Mouth	Word of Mouth	Asymptomatic
25-34	F	Clinic/Provider	Clinic/Provider	Symptomatic
25-34	F	Word of Mouth	Word of Mouth	Symptomatic
35-44	M	Word of Mouth	Word of Mouth	Symptomatic
>54	M	Word of Mouth	Word of Mouth	Asymptomatic
25-34	F	Online - Social Media	Online	Asymptomatic
>54	M	Word of Mouth	Word of Mouth	Asymptomatic
18-24	M	Online - Internet Search	Online	Asymptomatic
<18	F	Walk Up	Walk Up	Symptomatic
25-34	F	Walk Up	Walk Up	Symptomatic
35-44	F	Clinic/Provider	Clinic/Provider	Symptomatic
>54	F	Walk Up	Walk Up	Symptomatic
45-54	F	Walk Up	Walk Up	Symptomatic
25-34	F	Word of Mouth	Word of Mouth	Asymptomatic
>54	F	Walk Up	Walk Up	Symptomatic
25-34	M	Word of Mouth	Word of Mouth	Symptomatic
45-54	F	Clinic/Provider	Clinic/Provider	Asymptomatic
25-34	F	Flyer	Flyer	Asymptomatic
>54	F	Walk Up	Walk Up	Symptomatic
18-24	M	Word of Mouth	Word of Mouth	Symptomatic
>54	M	Word of Mouth	Word of Mouth	Asymptomatic
>54	M	Clinic/Provider	Clinic/Provider	Asymptomatic
<18	F	Clinic/Provider	Clinic/Provider	Symptomatic
>54	M	Word of Mouth	Word of Mouth	Symptomatic
35-44	F	Word of Mouth	Word of Mouth	Symptomatic
<18	M	Clinic/Provider	Clinic/Provider	Symptomatic
35-44	F	Clinic/Provider	Clinic/Provider	Asymptomatic
35-44	M	Word of Mouth	Word of Mouth	Asymptomatic
25-34	F	Walk Up	Walk Up	Symptomatic
>54	F	Walk Up	Walk Up	Asymptomatic
45-54	M	Word of Mouth	Word of Mouth	Asymptomatic
>54	M	Walk Up	Walk Up	Symptomatic
>54	M	Word of Mouth	Word of Mouth	Asymptomatic
18-24	F	Word of Mouth	Word of Mouth	Asymptomatic
<18	M	Word of Mouth	Word of Mouth	Asymptomatic
45-54	F	Word of Mouth	Word of Mouth	Asymptomatic
18-24	M	Word of Mouth	Word of Mouth	Asymptomatic
18-24	M	Word of Mouth	Word of Mouth	Asymptomatic
25-34	M	Word of Mouth	Word of Mouth	Asymptomatic
45-54	F	Clinic/Provider	Clinic/Provider	Asymptomatic
>55	F	Online - Internet Search	Online	Asymptomatic
<18	M	Word of Mouth	Word of Mouth	Symptomatic
25-34	F	Word of Mouth	Word of Mouth	Symptomatic
35-44	F	Word of Mouth	Word of Mouth	Asymptomatic
45-54	M	Word of Mouth	Word of Mouth	Asymptomatic
45-54	M	Work	Other	Symptomatic
>54	M	Word of Mouth	Word of Mouth	Symptomatic
<18	M	Walk Up	Walk Up	Symptomatic
35-44	M	Word of Mouth	Word of Mouth	Symptomatic
35-44	M	Walk Up	Walk Up	Symptomatic
35-44	F	Clinic/Provider	Clinic/Provider	Symptomatic
45-54	F	Word of Mouth	Word of Mouth	Symptomatic
35-44	F	Word of Mouth	Word of Mouth	Asymptomatic
45-54	F	Clinic/Provider	Clinic/Provider	Asymptomatic
45-54	M	Word of Mouth	Word of Mouth	Asymptomatic
35-44	F	Word of Mouth	Word of Mouth	Asymptomatic
18-24	M	Word of Mouth	Word of Mouth	Asymptomatic
>54	F	Clinic/Provider	Clinic/Provider	Asymptomatic
18-24	F	Word of Mouth	Word of Mouth	Asymptomatic
25-34	F	Walk Up	Walk Up	Symptomatic
25-34	M	Word of Mouth	Word of Mouth	Symptomatic
45-54	F	Word of Mouth	Word of Mouth	Asymptomatic
<18	F	Clinic/Provider	Clinic/Provider	Symptomatic
45-54	F	Clinic/Provider	Clinic/Provider	Asymptomatic
>54	M	Word of Mouth	Word of Mouth	Asymptomatic
45-54	M	Word of Mouth	Word of Mouth	Symptomatic
>54	F	Word of Mouth	Word of Mouth	Asymptomatic
45-54	M	Word of Mouth	Word of Mouth	Asymptomatic
>54	F	Word of Mouth	Word of Mouth	Asymptomatic
>54	F	Word of Mouth	Word of Mouth	Asymptomatic
35-44	M	Word of Mouth	Word of Mouth	Asymptomatic
45-54	F	Word of Mouth	Word of Mouth	Asymptomatic
25-34	M	Word of Mouth	Word of Mouth	Asymptomatic
25-34	M	Word of Mouth	Word of Mouth	Asymptomatic
25-34	M	Online - Internet Search	Online	Asymptomatic
>54	F	Clinic/Provider	Clinic/Provider	Symptomatic
>54	M	Word of Mouth	Word of Mouth	Asymptomatic
45-54	M	Word of Mouth	Word of Mouth	Asymptomatic
>54	M	Word of Mouth	Word of Mouth	Asymptomatic
25-34	M	Online - Social Media	Online	Symptomatic
25-34	F	Word of Mouth	Word of Mouth	Asymptomatic
>55	F	Online - Internet Search	Online	Asymptomatic
>55	M	Online - Internet Search	Online	Asymptomatic
>54	F	Walk Up	Walk Up	Symptomatic
25-34	F	Clinic/Provider	Clinic/Provider	Symptomatic
>54	F	Word of Mouth	Word of Mouth	Asymptomatic
45-54	F	Walk Up	Walk Up	Symptomatic
25-34	F	Walk Up	Walk Up	Asymptomatic
>54	F	Word of Mouth	Word of Mouth	Asymptomatic
25-34	F	Word of Mouth	Word of Mouth	Asymptomatic
45-54	M	Walk Up	Walk Up	Asymptomatic
45-54	M	Word of Mouth	Word of Mouth	Asymptomatic
>54	M	Walk Up	Walk Up	Symptomatic
>54	F	Word of Mouth	Word of Mouth	Symptomatic
>54	M	Word of Mouth	Word of Mouth	Asymptomatic
35-44	M	Word of Mouth	Word of Mouth	Asymptomatic
>54	M	Word of Mouth	Word of Mouth	Symptomatic
45-54	F	Clinic/Provider	Clinic/Provider	Asymptomatic
>54	F	Clinic/Provider	Clinic/Provider	Symptomatic
25-34	M	Word of Mouth	Word of Mouth	Asymptomatic
18-24	F	Clinic/Provider	Clinic/Provider	Symptomatic
25-34	M	Word of Mouth	Word of Mouth	Asymptomatic
35-44	M	Word of Mouth	Word of Mouth	Asymptomatic
45-54	M	Clinic/Provider	Clinic/Provider	Symptomatic
35-44	F	On-site Recruitment	Other	Symptomatic
>54	M	Word of Mouth	Word of Mouth	Asymptomatic
45-54	F	Word of Mouth	Word of Mouth	Asymptomatic
>54	M	Word of Mouth	Word of Mouth	Asymptomatic
25-34	F	Word of Mouth	Word of Mouth	Symptomatic
35-44	F	Word of Mouth	Word of Mouth	Asymptomatic
25-34	M	Word of Mouth	Word of Mouth	Asymptomatic
18-24	M	Word of Mouth	Word of Mouth	Asymptomatic
35-44	M	Word of Mouth	Word of Mouth	Asymptomatic
45-54	M	Word of Mouth	Word of Mouth	Symptomatic
35-44	F	Walk Up	Walk Up	Asymptomatic
35-44	M	Walk Up	Walk Up	Asymptomatic
25-34	F	Clinic/Provider	Clinic/Provider	Symptomatic
>54	M	Word of Mouth	Word of Mouth	Asymptomatic
>54	M	Word of Mouth	Word of Mouth	Symptomatic
25-34	M	Online - Social Media	Online	Asymptomatic
25-34	F	Walk Up	Walk Up	Symptomatic
<18	F	Clinic/Provider	Clinic/Provider	Asymptomatic
<18	F	Clinic/Provider	Clinic/Provider	Asymptomatic
25-34	F	Clinic/Provider	Clinic/Provider	Symptomatic
>54	F	Walk Up	Walk Up	Asymptomatic
25-34	F	Clinic/Provider	Clinic/Provider	Asymptomatic
45-54	F	Clinic/Provider	Clinic/Provider	Symptomatic
<18	F	Clinic/Provider	Clinic/Provider	Symptomatic
25-34	M	Word of Mouth	Word of Mouth	Symptomatic
18-24	M	Word of Mouth	Word of Mouth	Asymptomatic
45-54	F	Clinic/Provider	Clinic/Provider	Asymptomatic
45-54	F	Clinic/Provider	Clinic/Provider	Symptomatic
>54	M	Word of Mouth	Word of Mouth	Symptomatic
45-54	M	Word of Mouth	Word of Mouth	Asymptomatic
35-44	M	Clinic/Provider	Clinic/Provider	Asymptomatic
25-34	M	Word of Mouth	Word of Mouth	Symptomatic
25-34	F	On-site Recruitment	Other	Symptomatic
35-44	F	Word of Mouth	Word of Mouth	Symptomatic
45-54	F	Clinic/Provider	Clinic/Provider	Symptomatic
<18	M	Word of Mouth	Word of Mouth	Symptomatic
<18	M	Word of Mouth	Word of Mouth	Symptomatic
>54	F	Walk Up	Walk Up	Asymptomatic
25-34	F	On-site Recruitment	Other	Symptomatic
<18	F	Clinic/Provider	Clinic/Provider	Symptomatic
35-44	F	Clinic/Provider	Clinic/Provider	Symptomatic
45-54	F	Clinic/Provider	Clinic/Provider	Symptomatic
<18	F	Clinic/Provider	Clinic/Provider	Symptomatic
>54	F	Clinic/Provider	Clinic/Provider	Asymptomatic
>54	M	Clinic/Provider	Clinic/Provider	Asymptomatic
>54	M	Walk Up	Walk Up	Asymptomatic
25-34	F	Clinic/Provider	Clinic/Provider	Asymptomatic
<18	M	Clinic/Provider	Clinic/Provider	Asymptomatic
>54	F	Word of Mouth	Word of Mouth	Symptomatic
>54	F	Clinic/Provider	Clinic/Provider	Symptomatic
25-34	M	County Helpline	Other	Asymptomatic
<18	F	Word of Mouth	Word of Mouth	Symptomatic
>54	F	Clinic/Provider	Clinic/Provider	Symptomatic
35-44	F	Clinic/Provider	Clinic/Provider	Asymptomatic
>54	M	Clinic/Provider	Clinic/Provider	Symptomatic
25-34	F	Clinic/Provider	Clinic/Provider	Asymptomatic
>54	M	Word of Mouth	Word of Mouth	Asymptomatic
<18	F	Clinic/Provider	Clinic/Provider	Asymptomatic
35-44	M	Word of Mouth	Word of Mouth	Asymptomatic
>54	M	Word of Mouth	Word of Mouth	Asymptomatic
>54	M	Word of Mouth	Word of Mouth	Asymptomatic
35-44	M	Word of Mouth	Word of Mouth	Asymptomatic
18-24	M	Word of Mouth	Word of Mouth	Asymptomatic
>54	M	Word of Mouth	Word of Mouth	Symptomatic
>54	M	Walk Up	Walk Up	Asymptomatic
>54	M	Word of Mouth	Word of Mouth	Asymptomatic
45-54	M	Word of Mouth	Word of Mouth	Asymptomatic
>54	M	Word of Mouth	Word of Mouth	Asymptomatic
<18	F	Word of Mouth	Word of Mouth	Asymptomatic
>54	M	Word of Mouth	Word of Mouth	Asymptomatic
45-54	M	Word of Mouth	Word of Mouth	Asymptomatic
25-34	F	Clinic/Provider	Clinic/Provider	Symptomatic
25-34	F	Clinic/Provider	Clinic/Provider	Symptomatic
>54	M	Word of Mouth	Word of Mouth	Asymptomatic
45-54	M	Word of Mouth	Word of Mouth	Asymptomatic
>54	F	Word of Mouth	Word of Mouth	Asymptomatic
>54	M	Word of Mouth	Word of Mouth	Asymptomatic
45-54	M	Walk Up	Walk Up	Asymptomatic
>54	M	Word of Mouth	Word of Mouth	Asymptomatic
45-54	F	Walk Up	Walk Up	Asymptomatic
>54	F	Walk Up	Walk Up	Asymptomatic
45-54	M	Word of Mouth	Word of Mouth	Asymptomatic
25-34	F	Word of Mouth	Word of Mouth	Symptomatic
>54	M	Word of Mouth	Word of Mouth	Symptomatic
<18	M	Word of Mouth	Word of Mouth	Asymptomatic
>54	M	Word of Mouth	Word of Mouth	Asymptomatic
>54	F	Word of Mouth	Word of Mouth	Asymptomatic
>54	M	Clinic/Provider	Clinic/Provider	Symptomatic
<18	M	Walk Up	Walk Up	Asymptomatic
18-24	F	Walk Up	Walk Up	Asymptomatic
>54	F	Clinic/Provider	Clinic/Provider	Symptomatic
45-54	F	Clinic/Provider	Clinic/Provider	Symptomatic
>54	M	Word of Mouth	Word of Mouth	Asymptomatic
>54	M	Clinic/Provider	Clinic/Provider	Asymptomatic
>54	M	Word of Mouth	Word of Mouth	Asymptomatic
45-54	F	Word of Mouth	Word of Mouth	Asymptomatic
45-54	F	Walk Up	Walk Up	Asymptomatic
18-24	M	Word of Mouth	Word of Mouth	Asymptomatic
>54	M	Word of Mouth	Word of Mouth	Asymptomatic
18-24	F	Walk Up	Walk Up	Asymptomatic
25-34	M	Word of Mouth	Word of Mouth	Asymptomatic
>54	M	Clinic/Provider	Clinic/Provider	Symptomatic
35-44	M	Word of Mouth	Word of Mouth	Asymptomatic
>54	F	Word of Mouth	Word of Mouth	Asymptomatic
>54	F	Word of Mouth	Word of Mouth	Asymptomatic
25-34	M	Word of Mouth	Word of Mouth	Asymptomatic
25-34	F	Walk Up	Walk Up	Symptomatic
18-24	F	Flyer	Flyer	Asymptomatic
>54	M	Word of Mouth	Word of Mouth	Asymptomatic
45-54	M	Word of Mouth	Word of Mouth	Asymptomatic
45-54	M	Word of Mouth	Word of Mouth	Asymptomatic
>55	M	Flyer	Flyer	Asymptomatic
>55	F	Flyer	Flyer	Asymptomatic
45-54	M	Walk Up	Walk Up	Symptomatic
45-54	F	Clinic/Provider	Clinic/Provider	Asymptomatic
45-54	M	Word of Mouth	Word of Mouth	Symptomatic
35-44	F	Word of Mouth	Word of Mouth	Symptomatic
>54	F	Word of Mouth	Word of Mouth	Asymptomatic
25-34	M	Word of Mouth	Word of Mouth	Asymptomatic
<18	M	Word of Mouth	Word of Mouth	Asymptomatic
>54	M	Word of Mouth	Word of Mouth	Asymptomatic
45-54	F	Word of Mouth	Word of Mouth	Symptomatic
>54	F	Walk Up	Walk Up	Asymptomatic
>54	M	Clinic/Provider	Clinic/Provider	Asymptomatic
<18	M	Word of Mouth	Word of Mouth	Symptomatic
25-34	M	Walk Up	Walk Up	Symptomatic
>54	M	Word of Mouth	Word of Mouth	Asymptomatic
<18	M	Word of Mouth	Word of Mouth	Asymptomatic
25-34	F	Word of Mouth	Word of Mouth	Symptomatic
>54	F	Word of Mouth	Word of Mouth	Symptomatic
25-34	F	Clinic/Provider	Clinic/Provider	Asymptomatic
25-34	M	Word of Mouth	Word of Mouth	Asymptomatic
>54	M	Clinic/Provider	Clinic/Provider	Asymptomatic
25-34	M	Clinic/Provider	Clinic/Provider	Asymptomatic
<18	M	Word of Mouth	Word of Mouth	Symptomatic
>54	F	Walk Up	Walk Up	Symptomatic
45-54	F	Word of Mouth	Word of Mouth	Asymptomatic
<18	M	On-site Recruitment	Other	Asymptomatic
45-54	F	On-site Recruitment	Other	Asymptomatic
>54	F	Clinic/Provider	Clinic/Provider	Symptomatic
45-54	M	Word of Mouth	Word of Mouth	Asymptomatic
35-44	M	Word of Mouth	Word of Mouth	Asymptomatic
>54	F	Clinic/Provider	Clinic/Provider	Symptomatic
35-44	F	Clinic/Provider	Clinic/Provider	Asymptomatic
45-54	F	Walk Up	Walk Up	Asymptomatic
45-54	F	Walk Up	Walk Up	Symptomatic
<18	M	Walk Up	Walk Up	Asymptomatic
<18	M	Walk Up	Walk Up	Asymptomatic
25-34	F	Walk Up	Walk Up	Asymptomatic
45-54	F	Walk Up	Walk Up	Asymptomatic
45-54	F	Clinic/Provider	Clinic/Provider	Asymptomatic
35-44	M	Word of Mouth	Word of Mouth	Asymptomatic
35-44	F	Clinic/Provider	Clinic/Provider	Asymptomatic
25-34	F	Walk Up	Walk Up	Symptomatic
<18	M	Clinic/Provider	Clinic/Provider	Symptomatic
>54	M	Word of Mouth	Word of Mouth	Asymptomatic
>54	F	Word of Mouth	Word of Mouth	Symptomatic
18-24	F	Word of Mouth	Word of Mouth	Asymptomatic
45-54	F	Word of Mouth	Word of Mouth	Asymptomatic
45-54	F	Walk Up	Walk Up	Symptomatic
<18	M	Word of Mouth	Word of Mouth	Asymptomatic
35-44	M	Walk Up	Walk Up	Asymptomatic
35-44	M	Clinic/Provider	Clinic/Provider	Asymptomatic
>54	M	Word of Mouth	Word of Mouth	Asymptomatic
>54	F	Word of Mouth	Word of Mouth	Symptomatic
25-34	F	Clinic/Provider	Clinic/Provider	Asymptomatic
45-54	M	Walk Up	Walk Up	Asymptomatic
>54	F	Clinic/Provider	Clinic/Provider	Asymptomatic
>54	M	Clinic/Provider	Clinic/Provider	Asymptomatic
25-34	M	Word of Mouth	Word of Mouth	Asymptomatic
>54	M	Word of Mouth	Word of Mouth	Asymptomatic
>54	M	Word of Mouth	Word of Mouth	Asymptomatic
25-34	M	Word of Mouth	Word of Mouth	Asymptomatic
25-34	F	Clinic/Provider	Clinic/Provider	Symptomatic
18-24	M	Word of Mouth	Word of Mouth	Symptomatic
35-44	F	Word of Mouth	Word of Mouth	Asymptomatic
>54	M	Word of Mouth	Word of Mouth	Asymptomatic
18-24	F	Word of Mouth	Word of Mouth	Symptomatic
18-24	M	Clinic/Provider	Clinic/Provider	Symptomatic
18-24	F	Clinic/Provider	Clinic/Provider	Symptomatic
35-44	M	Word of Mouth	Word of Mouth	Asymptomatic
18-24	F	Clinic/Provider	Clinic/Provider	Asymptomatic
<18	M	Clinic/Provider	Clinic/Provider	Asymptomatic
<18	M	Clinic/Provider	Clinic/Provider	Asymptomatic
<18	M	Clinic/Provider	Clinic/Provider	Asymptomatic
35-44	F	Clinic/Provider	Clinic/Provider	Asymptomatic
25-34	M	Word of Mouth	Word of Mouth	Asymptomatic
<18	M	Word of Mouth	Word of Mouth	Asymptomatic
35-44	F	Word of Mouth	Word of Mouth	Asymptomatic
35-44	M	Clinic/Provider	Clinic/Provider	Symptomatic
<18	M	Clinic/Provider	Clinic/Provider	Asymptomatic
<18	F	Clinic/Provider	Clinic/Provider	Asymptomatic
35-44	F	Clinic/Provider	Clinic/Provider	Asymptomatic
<18	F	Word of Mouth	Word of Mouth	Asymptomatic
>55	M	Insurance	Other	Symptomatic
<18	F	Walk Up	Walk Up	Asymptomatic
>54	F	Clinic/Provider	Clinic/Provider	Symptomatic
>54	F	Word of Mouth	Word of Mouth	Asymptomatic
18-24	M	Clinic/Provider	Clinic/Provider	Symptomatic
45-54	F	Walk Up	Walk Up	Symptomatic
25-34	F	Word of Mouth	Word of Mouth	Asymptomatic
25-34	M	Word of Mouth	Word of Mouth	Asymptomatic
<18	F	Clinic/Provider	Clinic/Provider	Asymptomatic
25-34	F	Clinic/Provider	Clinic/Provider	Symptomatic
25-34	M	Word of Mouth	Word of Mouth	Asymptomatic
35-44	F	Walk Up	Walk Up	Asymptomatic
>54	M	Walk Up	Walk Up	Asymptomatic
18-24	M	Word of Mouth	Word of Mouth	Asymptomatic
25-34	F	Word of Mouth	Word of Mouth	Symptomatic
18-24	M	Walk Up	Walk Up	Asymptomatic
18-24	M	Walk Up	Walk Up	Asymptomatic
>54	M	Clinic/Provider	Clinic/Provider	Asymptomatic
35-44	F	Word of Mouth	Word of Mouth	Symptomatic
35-44	M	Walk Up	Walk Up	Asymptomatic
>54	M	Walk Up	Walk Up	Asymptomatic
>54	F	Word of Mouth	Word of Mouth	Asymptomatic
>54	M	Word of Mouth	Word of Mouth	Asymptomatic
35-44	M	Clinic/Provider	Clinic/Provider	Asymptomatic
<18	M	Clinic/Provider	Clinic/Provider	Symptomatic
<18	M	Clinic/Provider	Clinic/Provider	Symptomatic
25-34	F	Clinic/Provider	Clinic/Provider	Symptomatic
<18	F	Walk Up	Walk Up	Asymptomatic
>54	M	Walk Up	Walk Up	Symptomatic
25-34	F	Word of Mouth	Word of Mouth	Asymptomatic
<18	M	Clinic/Provider	Clinic/Provider	Asymptomatic
45-54	F	Clinic/Provider	Clinic/Provider	Asymptomatic
35-44	M	Word of Mouth	Word of Mouth	Asymptomatic
>54	F	Word of Mouth	Word of Mouth	Asymptomatic
>54	M	Word of Mouth	Word of Mouth	Asymptomatic
>54	M	Word of Mouth	Word of Mouth	Asymptomatic
25-34	F	Clinic/Provider	Clinic/Provider	Asymptomatic
>54	M	Clinic/Provider	Clinic/Provider	Asymptomatic
<18	F	Clinic/Provider	Clinic/Provider	Symptomatic
>54	F	Clinic/Provider	Clinic/Provider	Asymptomatic
>54	F	Clinic/Provider	Clinic/Provider	Symptomatic
<18	F	Word of Mouth	Word of Mouth	Symptomatic
>54	F	Clinic/Provider	Clinic/Provider	Asymptomatic
25-34	F	Word of Mouth	Word of Mouth	Symptomatic
>54	F	Word of Mouth	Word of Mouth	Asymptomatic
25-34	F	Clinic/Provider	Clinic/Provider	Symptomatic
>55	F	Flyer	Flyer	Asymptomatic
35-44	F	Word of Mouth	Word of Mouth	Asymptomatic
>54	M	Word of Mouth	Word of Mouth	Asymptomatic
>54	F	Clinic/Provider	Clinic/Provider	Symptomatic
35-44	F	Flyer	Flyer	Asymptomatic
25-34	F	Clinic/Provider	Clinic/Provider	Asymptomatic
>54	M	Word of Mouth	Word of Mouth	Asymptomatic
>54	M	Word of Mouth	Word of Mouth	Asymptomatic
>54	F	Clinic/Provider	Clinic/Provider	Asymptomatic
18-24	F	Word of Mouth	Word of Mouth	Symptomatic
35-44	F	Clinic/Provider	Clinic/Provider	Asymptomatic
45-54	M	On-site Recruitment	Other	Asymptomatic
<18	F	On-site Recruitment	Other	Asymptomatic
>54	M	Clinic/Provider	Clinic/Provider	Symptomatic
>55	M	On-site Recruitment	Other	Asymptomatic
>54	M	Clinic/Provider	Clinic/Provider	Asymptomatic
>55	F	Flyer	Flyer	Asymptomatic
>55	M	Flyer	Flyer	Asymptomatic
>54	M	Clinic/Provider	Clinic/Provider	Asymptomatic
>55	M	Flyer	Flyer	Asymptomatic
<18	M	Clinic/Provider	Clinic/Provider	Symptomatic
45-54	F	Clinic/Provider	Clinic/Provider	Asymptomatic
>55	F	Flyer	Flyer	Asymptomatic
>54	M	Clinic/Provider	Clinic/Provider	Asymptomatic
<18	M	Clinic/Provider	Clinic/Provider	Symptomatic
35-44	F	Clinic/Provider	Clinic/Provider	Asymptomatic
45-54	F	Clinic/Provider	Clinic/Provider	Symptomatic
45-54	M	Flyer	Flyer	Asymptomatic
<18	F	Word of Mouth	Word of Mouth	Symptomatic
35-44	F	Word of Mouth	Word of Mouth	Symptomatic
25-34	F	Clinic/Provider	Clinic/Provider	Symptomatic
>54	F	Word of Mouth	Word of Mouth	Asymptomatic
<18	F	Walk Up	Walk Up	Asymptomatic
45-54	F	Walk Up	Walk Up	Asymptomatic
>54	F	Walk Up	Walk Up	Asymptomatic
45-54	F	Walk Up	Walk Up	Asymptomatic
<18	M	Word of Mouth	Word of Mouth	Symptomatic
45-54	F	Clinic/Provider	Clinic/Provider	Asymptomatic
25-34	F	Word of Mouth	Word of Mouth	Symptomatic
45-54	M	Word of Mouth	Word of Mouth	Asymptomatic
<18	F	Clinic/Provider	Clinic/Provider	Asymptomatic
25-34	M	Walk Up	Walk Up	Asymptomatic
35-44	F	Word of Mouth	Word of Mouth	Asymptomatic
>54	F	Clinic/Provider	Clinic/Provider	Asymptomatic
45-54	M	Walk Up	Walk Up	Asymptomatic
>54	F	Word of Mouth	Word of Mouth	Asymptomatic
25-34	M	Clinic/Provider	Clinic/Provider	Asymptomatic
45-54	M	Online - Social Media	Online	Asymptomatic
25-34	F	Clinic/Provider	Clinic/Provider	Asymptomatic
>54	M	Word of Mouth	Word of Mouth	Asymptomatic
>54	F	Clinic/Provider	Clinic/Provider	Asymptomatic
>54	F	Word of Mouth	Word of Mouth	Asymptomatic
>54	M	Clinic/Provider	Clinic/Provider	Asymptomatic
>54	M	Clinic/Provider	Clinic/Provider	Asymptomatic
>54	F	Walk Up	Walk Up	Symptomatic
35-44	F	Walk Up	Walk Up	Symptomatic
25-34	F	Word of Mouth	Word of Mouth	Asymptomatic
25-34	F	Clinic/Provider	Clinic/Provider	Asymptomatic
45-54	M	Walk Up	Walk Up	Symptomatic
35-44	M	Clinic/Provider	Clinic/Provider	Asymptomatic
35-44	F	Clinic/Provider	Clinic/Provider	Symptomatic
<18	M	Clinic/Provider	Clinic/Provider	Symptomatic
<18	M	Clinic/Provider	Clinic/Provider	Asymptomatic
25-34	F	Word of Mouth	Word of Mouth	Asymptomatic
25-34	F	Word of Mouth	Word of Mouth	Asymptomatic
45-54	F	Word of Mouth	Word of Mouth	Asymptomatic
<18	F	Word of Mouth	Word of Mouth	Asymptomatic
45-54	M	Walk Up	Walk Up	Symptomatic
25-34	F	Walk Up	Walk Up	Symptomatic
>54	F	Walk Up	Walk Up	Asymptomatic
25-34	F	Walk Up	Walk Up	Asymptomatic
35-44	F	Clinic/Provider	Clinic/Provider	Asymptomatic
<18	M	Word of Mouth	Word of Mouth	Symptomatic
45-54	F	Word of Mouth	Word of Mouth	Asymptomatic
45-54	F	Word of Mouth	Word of Mouth	Asymptomatic
45-54	M	Walk Up	Walk Up	Asymptomatic
>54	F	Clinic/Provider	Clinic/Provider	Asymptomatic
45-54	M	Clinic/Provider	Clinic/Provider	Asymptomatic
25-34	M	Word of Mouth	Word of Mouth	Asymptomatic
45-54	F	Word of Mouth	Word of Mouth	Symptomatic
>54	F	Clinic/Provider	Clinic/Provider	Asymptomatic
<18	F	Clinic/Provider	Clinic/Provider	Symptomatic
>54	M	Clinic/Provider	Clinic/Provider	Asymptomatic
25-34	M	Word of Mouth	Word of Mouth	Asymptomatic
25-34	F	Word of Mouth	Word of Mouth	Asymptomatic
18-24	F	Word of Mouth	Word of Mouth	Asymptomatic
>54	M	Clinic/Provider	Clinic/Provider	Symptomatic
>54	F	Clinic/Provider	Clinic/Provider	Symptomatic
45-54	M	Walk Up	Walk Up	Asymptomatic
>54	F	Clinic/Provider	Clinic/Provider	Asymptomatic
35-44	M	Community Center	Other	Asymptomatic
25-34	M	Walk Up	Walk Up	Asymptomatic
<18	M	Word of Mouth	Word of Mouth	Symptomatic
45-54	F	Clinic/Provider	Clinic/Provider	Symptomatic
45-54	F	Word of Mouth	Word of Mouth	Asymptomatic
45-54	F	Word of Mouth	Word of Mouth	Asymptomatic
>54	F	Word of Mouth	Word of Mouth	Asymptomatic
>54	F	Clinic/Provider	Clinic/Provider	Asymptomatic
35-44	F	Word of Mouth	Word of Mouth	Asymptomatic
>54	F	Clinic/Provider	Clinic/Provider	Symptomatic
18-24	F	Word of Mouth	Word of Mouth	Asymptomatic
45-54	M	Word of Mouth	Word of Mouth	Asymptomatic
45-54	M	Word of Mouth	Word of Mouth	Asymptomatic
>54	F	Walk Up	Walk Up	Asymptomatic
<18	F	School	Other	Symptomatic
>54	M	Clinic/Provider	Clinic/Provider	Asymptomatic
45-54	F	Clinic/Provider	Clinic/Provider	Symptomatic
25-34	F	Clinic/Provider	Clinic/Provider	Symptomatic
18-24	F	Word of Mouth	Word of Mouth	Symptomatic
>54	F	Word of Mouth	Word of Mouth	Asymptomatic
45-54	F	Word of Mouth	Word of Mouth	Asymptomatic
>54	F	Word of Mouth	Word of Mouth	Symptomatic
<18	M	On-site Recruitment	Other	Symptomatic
25-34	F	Word of Mouth	Word of Mouth	Asymptomatic
>54	M	Word of Mouth	Word of Mouth	Symptomatic
35-44	M	Word of Mouth	Word of Mouth	Asymptomatic
>54	M	Word of Mouth	Word of Mouth	Symptomatic
<18	F	Word of Mouth	Word of Mouth	Asymptomatic
<18	F	Word of Mouth	Word of Mouth	Asymptomatic
18-24	M	Clinic/Provider	Clinic/Provider	Symptomatic
45-54	F	Clinic/Provider	Clinic/Provider	Symptomatic
45-54	F	Clinic/Provider	Clinic/Provider	Asymptomatic
>54	M	Word of Mouth	Word of Mouth	Symptomatic
18-24	F	Word of Mouth	Word of Mouth	Asymptomatic
>54	F	Walk Up	Walk Up	Asymptomatic
>54	F	Clinic/Provider	Clinic/Provider	Asymptomatic
>54	F	Word of Mouth	Word of Mouth	Asymptomatic
35-44	M	Walk Up	Walk Up	Symptomatic
>54	M	Clinic/Provider	Clinic/Provider	Symptomatic
45-54	F	Clinic/Provider	Clinic/Provider	Symptomatic
>54	F	Clinic/Provider	Clinic/Provider	Symptomatic
<18	M	Word of Mouth	Word of Mouth	Symptomatic
25-34	M	Clinic/Provider	Clinic/Provider	Asymptomatic
25-34	F	Clinic/Provider	Clinic/Provider	Symptomatic
45-54	F	Clinic/Provider	Clinic/Provider	Asymptomatic
<18	M	Billboard	Other	Symptomatic
25-34	F	Walk Up	Walk Up	Symptomatic
<18	F	Walk Up	Walk Up	Asymptomatic
<18	M	Walk Up	Walk Up	Asymptomatic
>54	F	Walk Up	Walk Up	Symptomatic
>54	F	Word of Mouth	Word of Mouth	Asymptomatic
18-24	F	Online - Internet Search	Online	Symptomatic
>54	F	Word of Mouth	Word of Mouth	Asymptomatic
>54	F	Clinic/Provider	Clinic/Provider	Symptomatic
<18	F	Clinic/Provider	Clinic/Provider	Asymptomatic
>54	M	Clinic/Provider	Clinic/Provider	Asymptomatic
>54	F	Clinic/Provider	Clinic/Provider	Asymptomatic
18-24	M	Clinic/Provider	Clinic/Provider	Symptomatic
>54	F	Clinic/Provider	Clinic/Provider	Asymptomatic
25-34	F	Word of Mouth	Word of Mouth	Asymptomatic
<18	F	Clinic/Provider	Clinic/Provider	Symptomatic
25-34	F	Clinic/Provider	Clinic/Provider	Asymptomatic
>54	F	Word of Mouth	Word of Mouth	Symptomatic
>54	F	Clinic/Provider	Clinic/Provider	Asymptomatic
18-24	F	Clinic/Provider	Clinic/Provider	Symptomatic
18-24	F	Walk Up	Walk Up	Asymptomatic
18-24	F	Word of Mouth	Word of Mouth	Symptomatic
>54	M	Word of Mouth	Word of Mouth	Asymptomatic
>54	M	Word of Mouth	Word of Mouth	Asymptomatic
>54	F	Clinic/Provider	Clinic/Provider	Symptomatic
>54	F	Word of Mouth	Word of Mouth	Symptomatic
18-24	F	Word of Mouth	Word of Mouth	Asymptomatic
<18	F	Walk Up	Walk Up	Asymptomatic
35-44	F	Walk Up	Walk Up	Asymptomatic
>54	F	Walk Up	Walk Up	Asymptomatic
45-54	F	Word of Mouth	Word of Mouth	Symptomatic
<18	M	Word of Mouth	Word of Mouth	Asymptomatic
45-54	F	Word of Mouth	Word of Mouth	Asymptomatic
45-54	F	Clinic/Provider	Clinic/Provider	Asymptomatic
25-34	F	Word of Mouth	Word of Mouth	Asymptomatic
>54	F	Word of Mouth	Word of Mouth	Asymptomatic
>54	M	Word of Mouth	Word of Mouth	Symptomatic
<18	M	Clinic/Provider	Clinic/Provider	Symptomatic
45-54	M	Clinic/Provider	Clinic/Provider	Symptomatic
>54	F	Clinic/Provider	Clinic/Provider	Symptomatic
35-44	M	Word of Mouth	Word of Mouth	Symptomatic
<18	M	Clinic/Provider	Clinic/Provider	Symptomatic
>54	F	Clinic/Provider	Clinic/Provider	Asymptomatic
<18	M	Word of Mouth	Word of Mouth	Asymptomatic
35-44	F	Word of Mouth	Word of Mouth	Asymptomatic
<18	M	Clinic/Provider	Clinic/Provider	Asymptomatic
25-34	M	Clinic/Provider	Clinic/Provider	Symptomatic
>54	F	Word of Mouth	Word of Mouth	Symptomatic
45-54	F	Word of Mouth	Word of Mouth	Symptomatic
45-54	M	Word of Mouth	Word of Mouth	Asymptomatic
35-44	F	Word of Mouth	Word of Mouth	Symptomatic
<18	F	Word of Mouth	Word of Mouth	Symptomatic
>54	F	Word of Mouth	Word of Mouth	Asymptomatic
>54	F	Word of Mouth	Word of Mouth	Asymptomatic
>54	F	Clinic/Provider	Clinic/Provider	Asymptomatic
35-44	F	Clinic/Provider	Clinic/Provider	Symptomatic
>54	M	Walk Up	Walk Up	Asymptomatic
18-24	M	Word of Mouth	Word of Mouth	Symptomatic
<18	F	Online - Social Media	Online	Asymptomatic
<18	F	Online - Social Media	Online	Symptomatic
>54	F	Word of Mouth	Word of Mouth	Asymptomatic
<18	M	Clinic/Provider	Clinic/Provider	Symptomatic
45-54	M	Clinic/Provider	Clinic/Provider	Symptomatic
25-34	M	Word of Mouth	Word of Mouth	Symptomatic
18-24	M	Walk Up	Walk Up	Symptomatic
18-24	M	Walk Up	Walk Up	Symptomatic
>54	F	Word of Mouth	Word of Mouth	Asymptomatic
>54	M	Word of Mouth	Word of Mouth	Asymptomatic
>54	M	Walk Up	Walk Up	Asymptomatic
45-54	F	Word of Mouth	Word of Mouth	Symptomatic
45-54	M	Word of Mouth	Word of Mouth	Asymptomatic
>54	F	Clinic/Provider	Clinic/Provider	Symptomatic
>54	M	Walk Up	Walk Up	Symptomatic
>54	F	Word of Mouth	Word of Mouth	Asymptomatic
>54	M	Walk Up	Walk Up	Asymptomatic
45-54	F	Word of Mouth	Word of Mouth	Symptomatic
>54	F	Clinic/Provider	Clinic/Provider	Symptomatic
45-54	F	Word of Mouth	Word of Mouth	Symptomatic
>54	M	Clinic/Provider	Clinic/Provider	Asymptomatic
>54	M	Walk Up	Walk Up	Symptomatic
45-54	M	Walk Up	Walk Up	Symptomatic
>55	M	Online - Social Media	Online	Symptomatic
>54	M	Clinic/Provider	Clinic/Provider	Symptomatic
35-44	F	Word of Mouth	Word of Mouth	Asymptomatic
>54	M	Clinic/Provider	Clinic/Provider	Asymptomatic
>54	F	Clinic/Provider	Clinic/Provider	Asymptomatic
>54	F	Clinic/Provider	Clinic/Provider	Symptomatic
>54	M	Clinic/Provider	Clinic/Provider	Symptomatic
18-24	M	Word of Mouth	Word of Mouth	Symptomatic
35-44	F	Clinic/Provider	Clinic/Provider	Asymptomatic
>54	F	Clinic/Provider	Clinic/Provider	Symptomatic
<18	F	School	Other	Symptomatic
25-34	M	Word of Mouth	Word of Mouth	Symptomatic
35-44	F	Word of Mouth	Word of Mouth	Asymptomatic
>54	M	Clinic/Provider	Clinic/Provider	Symptomatic
<18	F	Word of Mouth	Word of Mouth	Symptomatic
45-54	F	Word of Mouth	Word of Mouth	Asymptomatic
>54	F	Clinic/Provider	Clinic/Provider	Symptomatic
>54	F	Walk Up	Walk Up	Asymptomatic
>54	M	Walk Up	Walk Up	Asymptomatic
>54	F	Clinic/Provider	Clinic/Provider	Asymptomatic
>54	F	Word of Mouth	Word of Mouth	Symptomatic
<18	M	Word of Mouth	Word of Mouth	Asymptomatic
<18	F	Word of Mouth	Word of Mouth	Asymptomatic
>54	F	Walk Up	Walk Up	Symptomatic
45-54	M	Word of Mouth	Word of Mouth	Symptomatic
35-44	F	Word of Mouth	Word of Mouth	Symptomatic
25-34	M	Word of Mouth	Word of Mouth	Symptomatic
>54	M	Clinic/Provider	Clinic/Provider	Symptomatic
<18	M	Word of Mouth	Word of Mouth	Symptomatic
<18	M	Word of Mouth	Word of Mouth	Symptomatic
<18	F	Word of Mouth	Word of Mouth	Symptomatic
25-34	F	Word of Mouth	Word of Mouth	Symptomatic
25-34	M	Clinic/Provider	Clinic/Provider	Asymptomatic
>54	F	Walk Up	Walk Up	Symptomatic
>54	M	Word of Mouth	Word of Mouth	Symptomatic
45-54	M	Word of Mouth	Word of Mouth	Symptomatic
<18	F	Clinic/Provider	Clinic/Provider	Symptomatic
>54	M	Clinic/Provider	Clinic/Provider	Asymptomatic
45-54	F	Clinic/Provider	Clinic/Provider	Asymptomatic
<18	M	Clinic/Provider	Clinic/Provider	Symptomatic
<18	F	Clinic/Provider	Clinic/Provider	Asymptomatic
>54	F	Word of Mouth	Word of Mouth	Symptomatic
45-54	F	Clinic/Provider	Clinic/Provider	Symptomatic
18-24	F	Word of Mouth	Word of Mouth	Symptomatic
45-54	F	Clinic/Provider	Clinic/Provider	Symptomatic
<18	F	Clinic/Provider	Clinic/Provider	Symptomatic
18-24	F	Clinic/Provider	Clinic/Provider	Symptomatic
35-44	M	Word of Mouth	Word of Mouth	Asymptomatic
45-54	F	Clinic/Provider	Clinic/Provider	Asymptomatic
45-54	F	Clinic/Provider	Clinic/Provider	Symptomatic
25-34	F	Word of Mouth	Word of Mouth	Symptomatic
>54	F	Clinic/Provider	Clinic/Provider	Asymptomatic
>54	F	Clinic/Provider	Clinic/Provider	Symptomatic
18-24	F	Word of Mouth	Word of Mouth	Asymptomatic
>54	F	Word of Mouth	Word of Mouth	Asymptomatic
45-54	F	Word of Mouth	Word of Mouth	Symptomatic
<18	F	Clinic/Provider	Clinic/Provider	Asymptomatic
<18	M	Clinic/Provider	Clinic/Provider	Asymptomatic
>54	F	Clinic/Provider	Clinic/Provider	Asymptomatic
45-54	M	Clinic/Provider	Clinic/Provider	Asymptomatic
>55	F	Online - Internet Search	Online	Asymptomatic
>54	F	Word of Mouth	Word of Mouth	Symptomatic
35-44	M	Clinic/Provider	Clinic/Provider	Symptomatic
45-54	F	Walk Up	Walk Up	Asymptomatic
35-44	F	Clinic/Provider	Clinic/Provider	Asymptomatic
35-44	M	Clinic/Provider	Clinic/Provider	Asymptomatic
>54	F	Walk Up	Walk Up	Symptomatic
>54	M	Walk Up	Walk Up	Asymptomatic
>54	F	Word of Mouth	Word of Mouth	Asymptomatic
<18	M	Clinic/Provider	Clinic/Provider	Symptomatic
<18	F	Clinic/Provider	Clinic/Provider	Symptomatic
45-54	F	Clinic/Provider	Clinic/Provider	Symptomatic
25-34	F	Walk Up	Walk Up	Asymptomatic
45-54	M	Walk Up	Walk Up	Asymptomatic
35-44	F	Walk Up	Walk Up	Asymptomatic
<18	F	Word of Mouth	Word of Mouth	Asymptomatic
<18	F	Word of Mouth	Word of Mouth	Asymptomatic
25-34	F	Word of Mouth	Word of Mouth	Asymptomatic
45-54	F	Clinic/Provider	Clinic/Provider	Asymptomatic
>54	M	Walk Up	Walk Up	Asymptomatic
>54	M	Walk Up	Walk Up	Asymptomatic
45-54	M	Word of Mouth	Word of Mouth	Symptomatic
<18	F	Word of Mouth	Word of Mouth	Asymptomatic
<18	M	Word of Mouth	Word of Mouth	Asymptomatic
25-34	F	Clinic/Provider	Clinic/Provider	Asymptomatic
<18	F	Word of Mouth	Word of Mouth	Symptomatic
>54	F	Clinic/Provider	Clinic/Provider	Asymptomatic
35-44	M	Clinic/Provider	Clinic/Provider	Symptomatic
<18	F	Clinic/Provider	Clinic/Provider	Symptomatic
<18	M	Clinic/Provider	Clinic/Provider	Symptomatic
<18	M	Clinic/Provider	Clinic/Provider	Symptomatic
>54	M	Clinic/Provider	Clinic/Provider	Symptomatic
25-34	F	Clinic/Provider	Clinic/Provider	Symptomatic
25-34	M	Word of Mouth	Word of Mouth	Asymptomatic
18-24	F	Word of Mouth	Word of Mouth	Asymptomatic
25-34	F	Clinic/Provider	Clinic/Provider	Asymptomatic
25-34	M	Clinic/Provider	Clinic/Provider	Symptomatic
>54	M	Clinic/Provider	Clinic/Provider	Symptomatic
35-44	F	Clinic/Provider	Clinic/Provider	Symptomatic
45-54	F	Clinic/Provider	Clinic/Provider	Symptomatic
>54	M	Word of Mouth	Word of Mouth	Symptomatic
45-54	F	Walk Up	Walk Up	Symptomatic
45-54	M	Walk Up	Walk Up	Asymptomatic
>54	F	Word of Mouth	Word of Mouth	Symptomatic
<18	M	Word of Mouth	Word of Mouth	Symptomatic
25-34	F	Word of Mouth	Word of Mouth	Symptomatic
18-24	F	Work	Other	Asymptomatic
45-54	F	Word of Mouth	Word of Mouth	Asymptomatic
35-44	F	Word of Mouth	Word of Mouth	Asymptomatic
>55	F	Insurance	Other	Symptomatic
35-44	F	Walk Up	Walk Up	Symptomatic
25-34	F	Walk Up	Walk Up	Symptomatic
>54	F	Walk Up	Walk Up	Asymptomatic
>54	M	Walk Up	Walk Up	Asymptomatic
35-44	M	Word of Mouth	Word of Mouth	Asymptomatic
>54	M	Walk Up	Walk Up	Asymptomatic
25-34	M	Word of Mouth	Word of Mouth	Asymptomatic
>54	M	Walk Up	Walk Up	Symptomatic
>54	F	Walk Up	Walk Up	Asymptomatic
>54	M	Word of Mouth	Word of Mouth	Asymptomatic
35-44	M	Word of Mouth	Word of Mouth	Asymptomatic
35-44	F	Word of Mouth	Word of Mouth	Asymptomatic
18-24	M	Word of Mouth	Word of Mouth	Symptomatic
25-34	F	Walk Up	Walk Up	Asymptomatic
>54	M	Clinic/Provider	Clinic/Provider	Asymptomatic
45-54	F	Clinic/Provider	Clinic/Provider	Asymptomatic
35-44	M	Online - Social Media	Online	Asymptomatic
35-44	F	Online - Social Media	Online	Symptomatic
25-34	M	Word of Mouth	Word of Mouth	Asymptomatic
<18	F	Clinic/Provider	Clinic/Provider	Symptomatic
25-34	F	Clinic/Provider	Clinic/Provider	Symptomatic
<18	M	Clinic/Provider	Clinic/Provider	Asymptomatic
>54	F	Word of Mouth	Word of Mouth	Symptomatic
25-34	M	Word of Mouth	Word of Mouth	Asymptomatic
35-44	F	Clinic/Provider	Clinic/Provider	Symptomatic
18-24	F	Walk Up	Walk Up	Symptomatic
45-54	F	Word of Mouth	Word of Mouth	Asymptomatic
>54	F	Word of Mouth	Word of Mouth	Symptomatic
<18	F	Word of Mouth	Word of Mouth	Asymptomatic
>54	F	Walk Up	Walk Up	Symptomatic
45-54	F	Walk Up	Walk Up	Asymptomatic
45-54	F	Clinic/Provider	Clinic/Provider	Asymptomatic
>54	M	Clinic/Provider	Clinic/Provider	Asymptomatic
45-54	F	Word of Mouth	Word of Mouth	Symptomatic
45-54	M	Word of Mouth	Word of Mouth	Symptomatic
35-44	F	Walk Up	Walk Up	Asymptomatic
<18	F	Word of Mouth	Word of Mouth	Asymptomatic
>54	M	Clinic/Provider	Clinic/Provider	Asymptomatic
45-54	F	Word of Mouth	Word of Mouth	Symptomatic
>54	F	Word of Mouth	Word of Mouth	Asymptomatic
>54	M	Walk Up	Walk Up	Symptomatic
25-34	M	Word of Mouth	Word of Mouth	Symptomatic
35-44	M	Word of Mouth	Word of Mouth	Symptomatic
25-34	F	Walk Up	Walk Up	Asymptomatic
>54	F	Clinic/Provider	Clinic/Provider	Asymptomatic
45-54	F	Walk Up	Walk Up	Asymptomatic
25-34	F	Walk Up	Walk Up	Asymptomatic
>54	F	Word of Mouth	Word of Mouth	Symptomatic
25-34	M	Walk Up	Walk Up	Symptomatic
25-34	F	Walk Up	Walk Up	Symptomatic
>54	F	Walk Up	Walk Up	Asymptomatic
<18	F	Clinic/Provider	Clinic/Provider	Symptomatic
<18	M	Clinic/Provider	Clinic/Provider	Symptomatic
<18	M	Clinic/Provider	Clinic/Provider	Symptomatic
25-34	F	Clinic/Provider	Clinic/Provider	Symptomatic
25-34	F	Clinic/Provider	Clinic/Provider	Symptomatic
<18	F	Clinic/Provider	Clinic/Provider	Symptomatic
35-44	F	Clinic/Provider	Clinic/Provider	Symptomatic
>55	F	Online - Internet Search	Online	Symptomatic
>54	F	Clinic/Provider	Clinic/Provider	Symptomatic
35-44	F	Clinic/Provider	Clinic/Provider	Asymptomatic
35-44	M	Walk Up	Walk Up	Symptomatic
>54	F	Walk Up	Walk Up	Symptomatic
35-44	F	Walk Up	Walk Up	Symptomatic
45-54	F	Clinic/Provider	Clinic/Provider	Symptomatic
35-44	M	Walk Up	Walk Up	Asymptomatic
25-34	F	Clinic/Provider	Clinic/Provider	Symptomatic
35-44	F	Clinic/Provider	Clinic/Provider	Symptomatic
>54	M	Word of Mouth	Word of Mouth	Asymptomatic
>54	F	Word of Mouth	Word of Mouth	Symptomatic
25-34	M	Walk Up	Walk Up	Symptomatic
25-34	M	Online - Internet Search	Online	Symptomatic
>54	F	Word of Mouth	Word of Mouth	Symptomatic
18-24	M	Word of Mouth	Word of Mouth	Asymptomatic
45-54	M	Clinic/Provider	Clinic/Provider	Asymptomatic
35-44	F	Word of Mouth	Word of Mouth	Symptomatic
35-44	F	Word of Mouth	Word of Mouth	Asymptomatic
>54	M	Walk Up	Walk Up	Symptomatic
18-24	M	Word of Mouth	Word of Mouth	Symptomatic
25-34	M	Word of Mouth	Word of Mouth	Asymptomatic
>54	F	Clinic/Provider	Clinic/Provider	Asymptomatic
35-44	F	Walk Up	Walk Up	Symptomatic
>54	M	Word of Mouth	Word of Mouth	Asymptomatic
>54	M	Walk Up	Walk Up	Asymptomatic
18-24	M	Word of Mouth	Word of Mouth	Symptomatic
18-24	M	Word of Mouth	Word of Mouth	Asymptomatic
>54	F	Walk Up	Walk Up	Symptomatic
<18	M	Word of Mouth	Word of Mouth	Asymptomatic
<18	M	Flyer	Flyer	Asymptomatic
<18	M	Word of Mouth	Word of Mouth	Asymptomatic
25-34	M	Word of Mouth	Word of Mouth	Symptomatic
45-54	F	Clinic/Provider	Clinic/Provider	Asymptomatic
25-34	F	Word of Mouth	Word of Mouth	Symptomatic
>54	M	Word of Mouth	Word of Mouth	Symptomatic
>54	F	Word of Mouth	Word of Mouth	Symptomatic
<18	F	Word of Mouth	Word of Mouth	Asymptomatic
>54	F	Clinic/Provider	Clinic/Provider	Asymptomatic
<18	F	Clinic/Provider	Clinic/Provider	Symptomatic
45-54	M	Clinic/Provider	Clinic/Provider	Asymptomatic
>54	F	Clinic/Provider	Clinic/Provider	Asymptomatic
45-54	M	Walk Up	Walk Up	Symptomatic
18-24	M	Walk Up	Walk Up	Symptomatic
45-54	F	Walk Up	Walk Up	Symptomatic
<18	M	Walk Up	Walk Up	Asymptomatic
45-54	F	Walk Up	Walk Up	Asymptomatic
<18	M	Word of Mouth	Word of Mouth	Symptomatic
>54	M	Word of Mouth	Word of Mouth	Asymptomatic
>54	F	Walk Up	Walk Up	Asymptomatic
>54	M	Walk Up	Walk Up	Asymptomatic
18-24	F	Walk Up	Walk Up	Symptomatic
>54	F	Walk Up	Walk Up	Symptomatic
18-24	F	Word of Mouth	Word of Mouth	Asymptomatic
<18	F	Walk Up	Walk Up	Asymptomatic
<18	F	Walk Up	Walk Up	Asymptomatic
>54	M	Walk Up	Walk Up	Asymptomatic
<18	F	Walk Up	Walk Up	Asymptomatic
<18	F	Walk Up	Walk Up	Symptomatic
45-54	F	Clinic/Provider	Clinic/Provider	Symptomatic
>54	F	Walk Up	Walk Up	Symptomatic
>54	M	Word of Mouth	Word of Mouth	Asymptomatic
>54	M	Walk Up	Walk Up	Asymptomatic
<18	M	Walk Up	Walk Up	Asymptomatic
35-44	F	Walk Up	Walk Up	Asymptomatic
25-34	M	Walk Up	Walk Up	Symptomatic
<18	M	Word of Mouth	Word of Mouth	Asymptomatic
25-34	F	Walk Up	Walk Up	Asymptomatic
18-24	F	Word of Mouth	Word of Mouth	Asymptomatic
>54	F	Word of Mouth	Word of Mouth	Symptomatic
18-24	F	Clinic/Provider	Clinic/Provider	Asymptomatic
18-24	F	Clinic/Provider	Clinic/Provider	Asymptomatic
35-44	M	Walk Up	Walk Up	Asymptomatic
>54	F	Word of Mouth	Word of Mouth	Symptomatic
45-54	F	Clinic/Provider	Clinic/Provider	Asymptomatic
25-34	F	Online - Internet Search	Online	Symptomatic
45-54	M	Word of Mouth	Word of Mouth	Asymptomatic
>54	M	Clinic/Provider	Clinic/Provider	Symptomatic
>54	F	Clinic/Provider	Clinic/Provider	Symptomatic
<18	F	Word of Mouth	Word of Mouth	Asymptomatic
18-24	F	Clinic/Provider	Clinic/Provider	Symptomatic
35-44	M	Word of Mouth	Word of Mouth	Symptomatic
<18	F	Word of Mouth	Word of Mouth	Symptomatic
45-54	M	Word of Mouth	Word of Mouth	Asymptomatic
45-54	M	Clinic/Provider	Clinic/Provider	Symptomatic
>55	M	Insurance	Other	Asymptomatic
<18	F	Word of Mouth	Word of Mouth	Asymptomatic
>54	M	Clinic/Provider	Clinic/Provider	Asymptomatic
>54	M	Word of Mouth	Word of Mouth	Symptomatic
>54	F	Walk Up	Walk Up	Asymptomatic
35-44	F	Walk Up	Walk Up	Symptomatic
>54	F	Walk Up	Walk Up	Asymptomatic
>54	F	Clinic/Provider	Clinic/Provider	Symptomatic
>54	M	Walk Up	Walk Up	Symptomatic
>54	F	Walk Up	Walk Up	Symptomatic
>54	F	Walk Up	Walk Up	Symptomatic
>54	F	Clinic/Provider	Clinic/Provider	Symptomatic
25-34	F	Clinic/Provider	Clinic/Provider	Symptomatic
45-54	F	Walk Up	Walk Up	Symptomatic
18-24	M	Word of Mouth	Word of Mouth	Asymptomatic
45-54	F	Clinic/Provider	Clinic/Provider	Asymptomatic
45-54	F	Walk Up	Walk Up	Symptomatic
<18	F	Clinic/Provider	Clinic/Provider	Asymptomatic
<18	M	Clinic/Provider	Clinic/Provider	Symptomatic
25-34	F	Clinic/Provider	Clinic/Provider	Asymptomatic
18-24	F	Clinic/Provider	Clinic/Provider	Asymptomatic
25-34	M	Word of Mouth	Word of Mouth	Asymptomatic
>54	F	Clinic/Provider	Clinic/Provider	Asymptomatic
>54	F	Clinic/Provider	Clinic/Provider	Asymptomatic
25-34	F	Clinic/Provider	Clinic/Provider	Symptomatic
>54	F	Word of Mouth	Word of Mouth	Asymptomatic
35-44	M	Clinic/Provider	Clinic/Provider	Symptomatic
>54	F	Word of Mouth	Word of Mouth	Asymptomatic
25-34	M	Word of Mouth	Word of Mouth	Asymptomatic
>54	M	Word of Mouth	Word of Mouth	Asymptomatic
45-54	F	Clinic/Provider	Clinic/Provider	Symptomatic
>54	F	Clinic/Provider	Clinic/Provider	Symptomatic
<18	F	Clinic/Provider	Clinic/Provider	Asymptomatic
35-44	F	Clinic/Provider	Clinic/Provider	Asymptomatic
45-54	F	Clinic/Provider	Clinic/Provider	Symptomatic
18-24	F	Walk Up	Walk Up	Symptomatic
>54	F	Walk Up	Walk Up	Asymptomatic
>54	M	Walk Up	Walk Up	Symptomatic
45-54	F	Clinic/Provider	Clinic/Provider	Asymptomatic
<18	F	Word of Mouth	Word of Mouth	Asymptomatic
>54	F	Word of Mouth	Word of Mouth	Symptomatic
45-54	M	Walk Up	Walk Up	Asymptomatic
>54	F	Clinic/Provider	Clinic/Provider	Asymptomatic
25-34	F	Clinic/Provider	Clinic/Provider	Symptomatic
35-44	F	Clinic/Provider	Clinic/Provider	Symptomatic
>54	F	Clinic/Provider	Clinic/Provider	Symptomatic
45-54	F	Word of Mouth	Word of Mouth	Symptomatic
35-44	M	Work	Other	Asymptomatic
35-44	F	Word of Mouth	Word of Mouth	Symptomatic
>54	F	Clinic/Provider	Clinic/Provider	Asymptomatic
25-34	M	Word of Mouth	Word of Mouth	Symptomatic
35-44	M	Word of Mouth	Word of Mouth	Symptomatic
45-54	M	Walk Up	Walk Up	Asymptomatic
25-34	M	Clinic/Provider	Clinic/Provider	Symptomatic
>54	F	Walk Up	Walk Up	Asymptomatic
45-54	M	Walk Up	Walk Up	Symptomatic
18-24	F	Clinic/Provider	Clinic/Provider	Symptomatic
<18	F	Walk Up	Walk Up	Asymptomatic
>54	M	Word of Mouth	Word of Mouth	Symptomatic
45-54	F	Walk Up	Walk Up	Symptomatic
>54	M	Walk Up	Walk Up	Asymptomatic
45-54	F	Word of Mouth	Word of Mouth	Asymptomatic
>54	M	Word of Mouth	Word of Mouth	Symptomatic
>54	M	Clinic/Provider	Clinic/Provider	Asymptomatic
45-54	M	Word of Mouth	Word of Mouth	Asymptomatic
45-54	F	Word of Mouth	Word of Mouth	Asymptomatic
35-44	F	Word of Mouth	Word of Mouth	Asymptomatic
<18	F	Clinic/Provider	Clinic/Provider	Asymptomatic
<18	M	Clinic/Provider	Clinic/Provider	Asymptomatic
<18	M	Clinic/Provider	Clinic/Provider	Asymptomatic
25-34	F	Clinic/Provider	Clinic/Provider	Asymptomatic
25-34	M	Clinic/Provider	Clinic/Provider	Asymptomatic
>54	F	Word of Mouth	Word of Mouth	Symptomatic
18-24	M	Word of Mouth	Word of Mouth	Symptomatic
25-34	F	Word of Mouth	Word of Mouth	Symptomatic
18-24	M	Word of Mouth	Word of Mouth	Asymptomatic
<18	F	Word of Mouth	Word of Mouth	Symptomatic
>54	F	Walk Up	Walk Up	Asymptomatic
25-34	M	Clinic/Provider	Clinic/Provider	Symptomatic
35-44	M	Online - Social Media	Online	Symptomatic
<18	F	Word of Mouth	Word of Mouth	Symptomatic
45-54	M	Word of Mouth	Word of Mouth	Asymptomatic
>54	M	Clinic/Provider	Clinic/Provider	Symptomatic
18-24	M	Word of Mouth	Word of Mouth	Symptomatic
18-24	M	Word of Mouth	Word of Mouth	Asymptomatic
18-24	M	Word of Mouth	Word of Mouth	Asymptomatic
>54	F	Clinic/Provider	Clinic/Provider	Asymptomatic
25-34	F	Walk Up	Walk Up	Asymptomatic
25-34	M	Walk Up	Walk Up	Symptomatic
>54	F	Clinic/Provider	Clinic/Provider	Symptomatic
25-34	M	On-site Recruitment	Other	Symptomatic
25-34	F	Word of Mouth	Word of Mouth	Symptomatic
>54	M	Clinic/Provider	Clinic/Provider	Asymptomatic
18-24	F	Clinic/Provider	Clinic/Provider	Asymptomatic
>54	F	Clinic/Provider	Clinic/Provider	Symptomatic
25-34	F	Clinic/Provider	Clinic/Provider	Asymptomatic
35-44	M	Word of Mouth	Word of Mouth	Asymptomatic
<18	F	Word of Mouth	Word of Mouth	Asymptomatic
25-34	M	Walk Up	Walk Up	Symptomatic
25-34	M	Word of Mouth	Word of Mouth	Symptomatic
45-54	M	Clinic/Provider	Clinic/Provider	Asymptomatic
>54	F	Word of Mouth	Word of Mouth	Symptomatic
>54	M	Clinic/Provider	Clinic/Provider	Symptomatic
>54	F	Walk Up	Walk Up	Asymptomatic
<18	F	Word of Mouth	Word of Mouth	Asymptomatic
>54	F	Word of Mouth	Word of Mouth	Symptomatic
>54	F	Word of Mouth	Word of Mouth	Asymptomatic
45-54	F	Walk Up	Walk Up	Symptomatic
>54	F	Word of Mouth	Word of Mouth	Asymptomatic
18-24	F	Word of Mouth	Word of Mouth	Asymptomatic
35-44	F	Walk Up	Walk Up	Asymptomatic
18-24	F	Word of Mouth	Word of Mouth	Asymptomatic
25-34	M	Walk Up	Walk Up	Symptomatic
>54	M	Word of Mouth	Word of Mouth	Asymptomatic
45-54	F	Clinic/Provider	Clinic/Provider	Symptomatic
45-54	M	Clinic/Provider	Clinic/Provider	Asymptomatic
35-44	M	Clinic/Provider	Clinic/Provider	Symptomatic
25-34	F	Clinic/Provider	Clinic/Provider	Asymptomatic
>54	F	Word of Mouth	Word of Mouth	Symptomatic
>54	M	Clinic/Provider	Clinic/Provider	Asymptomatic
>54	F	Word of Mouth	Word of Mouth	Symptomatic
45-54	F	Word of Mouth	Word of Mouth	Symptomatic
25-34	M	Walk Up	Walk Up	Asymptomatic
>54	F	Clinic/Provider	Clinic/Provider	Asymptomatic
45-54	M	Word of Mouth	Word of Mouth	Asymptomatic
>54	F	Word of Mouth	Word of Mouth	Asymptomatic
25-34	M	Walk Up	Walk Up	Symptomatic
>54	F	Word of Mouth	Word of Mouth	Asymptomatic
>54	M	Clinic/Provider	Clinic/Provider	Symptomatic
>54	F	Walk Up	Walk Up	Asymptomatic
45-54	M	Walk Up	Walk Up	Symptomatic
45-54	M	Walk Up	Walk Up	Asymptomatic
>54	F	Clinic/Provider	Clinic/Provider	Asymptomatic
>54	F	Walk Up	Walk Up	Asymptomatic
>54	M	Word of Mouth	Word of Mouth	Asymptomatic
>54	F	Word of Mouth	Word of Mouth	Asymptomatic
25-34	M	Online - Internet Search	Online	Asymptomatic
25-34	F	Clinic/Provider	Clinic/Provider	Asymptomatic
45-54	F	Walk Up	Walk Up	Symptomatic
<18	M	Clinic/Provider	Clinic/Provider	Symptomatic
25-34	F	Clinic/Provider	Clinic/Provider	Symptomatic
>54	F	Clinic/Provider	Clinic/Provider	Symptomatic
18-24	M	Walk Up	Walk Up	Asymptomatic
18-24	M	Clinic/Provider	Clinic/Provider	Asymptomatic
35-44	M	Word of Mouth	Word of Mouth	Symptomatic
18-24	F	Clinic/Provider	Clinic/Provider	Symptomatic
45-54	F	Walk Up	Walk Up	Asymptomatic
25-34	F	On-site Recruitment	Other	Asymptomatic
>54	F	Clinic/Provider	Clinic/Provider	Symptomatic
>54	F	Walk Up	Walk Up	Symptomatic
>54	F	Walk Up	Walk Up	Asymptomatic
>54	M	Walk Up	Walk Up	Asymptomatic
>54	M	Clinic/Provider	Clinic/Provider	Symptomatic
25-34	M	Walk Up	Walk Up	Symptomatic
45-54	F	Word of Mouth	Word of Mouth	Symptomatic
45-54	F	Word of Mouth	Word of Mouth	Symptomatic
>54	M	Word of Mouth	Word of Mouth	Symptomatic
45-54	M	Walk Up	Walk Up	Asymptomatic
<18	M	Clinic/Provider	Clinic/Provider	Symptomatic
35-44	M	Clinic/Provider	Clinic/Provider	Symptomatic
>54	F	Walk Up	Walk Up	Symptomatic
>54	F	Walk Up	Walk Up	Symptomatic
>54	M	Walk Up	Walk Up	Symptomatic
18-24	M	Word of Mouth	Word of Mouth	Symptomatic
18-24	M	Word of Mouth	Word of Mouth	Symptomatic
18-24	F	Word of Mouth	Word of Mouth	Symptomatic
>54	M	Clinic/Provider	Clinic/Provider	Asymptomatic
45-54	M	Clinic/Provider	Clinic/Provider	Symptomatic
25-34	F	Clinic/Provider	Clinic/Provider	Asymptomatic
35-44	F	Clinic/Provider	Clinic/Provider	Symptomatic
35-44	M	Word of Mouth	Word of Mouth	Asymptomatic
25-34	F	Clinic/Provider	Clinic/Provider	Symptomatic
>54	F	Walk Up	Walk Up	Symptomatic
>54	F	Walk Up	Walk Up	Symptomatic
>54	M	Clinic/Provider	Clinic/Provider	Symptomatic
35-44	F	Word of Mouth	Word of Mouth	Asymptomatic
>54	M	Clinic/Provider	Clinic/Provider	Asymptomatic
>54	F	Walk Up	Walk Up	Asymptomatic
>54	F	Clinic/Provider	Clinic/Provider	Asymptomatic
18-24	M	Word of Mouth	Word of Mouth	Symptomatic
>54	F	Clinic/Provider	Clinic/Provider	Asymptomatic
>54	M	Word of Mouth	Word of Mouth	Asymptomatic
25-34	F	Clinic/Provider	Clinic/Provider	Asymptomatic
45-54	M	Walk Up	Walk Up	Symptomatic
45-54	F	Word of Mouth	Word of Mouth	Asymptomatic
45-54	F	Clinic/Provider	Clinic/Provider	Asymptomatic
>54	F	Word of Mouth	Word of Mouth	Asymptomatic
<18	M	Word of Mouth	Word of Mouth	Asymptomatic
25-34	M	Clinic/Provider	Clinic/Provider	Asymptomatic
<18	F	Walk Up	Walk Up	Symptomatic
<18	M	Word of Mouth	Word of Mouth	Symptomatic
45-54	F	Walk Up	Walk Up	Symptomatic
>54	F	Clinic/Provider	Clinic/Provider	Asymptomatic
25-34	F	Clinic/Provider	Clinic/Provider	Asymptomatic
>54	M	Clinic/Provider	Clinic/Provider	Asymptomatic
>54	M	Clinic/Provider	Clinic/Provider	Asymptomatic
35-44	F	Word of Mouth	Word of Mouth	Symptomatic
>54	M	Clinic/Provider	Clinic/Provider	Asymptomatic
35-44	M	Word of Mouth	Word of Mouth	Symptomatic
18-24	M	Word of Mouth	Word of Mouth	Asymptomatic
45-54	F	Word of Mouth	Word of Mouth	Symptomatic
25-34	F	Clinic/Provider	Clinic/Provider	Symptomatic
<18	F	Clinic/Provider	Clinic/Provider	Symptomatic
18-24	F	Walk Up	Walk Up	Symptomatic
<18	M	Walk Up	Walk Up	Symptomatic
35-44	F	Word of Mouth	Word of Mouth	Symptomatic
>54	F	Walk Up	Walk Up	Asymptomatic
18-24	M	Walk Up	Walk Up	Symptomatic
25-34	M	Word of Mouth	Word of Mouth	Symptomatic
25-34	M	Word of Mouth	Word of Mouth	Asymptomatic
>54	M	Clinic/Provider	Clinic/Provider	Symptomatic
35-44	F	Clinic/Provider	Clinic/Provider	Symptomatic
25-34	M	Clinic/Provider	Clinic/Provider	Asymptomatic
35-44	F	Clinic/Provider	Clinic/Provider	Symptomatic
>54	M	Clinic/Provider	Clinic/Provider	Asymptomatic
>54	F	Clinic/Provider	Clinic/Provider	Symptomatic
>54	M	Walk Up	Walk Up	Asymptomatic
45-54	F	Walk Up	Walk Up	Symptomatic
35-44	F	Online - Internet Search	Online	Symptomatic
18-24	M	Clinic/Provider	Clinic/Provider	Asymptomatic
25-34	M	Walk Up	Walk Up	Symptomatic
35-44	F	Walk Up	Walk Up	Symptomatic
>54	F	Word of Mouth	Word of Mouth	Symptomatic
>54	F	Walk Up	Walk Up	Asymptomatic
>54	F	Word of Mouth	Word of Mouth	Asymptomatic
>54	F	Clinic/Provider	Clinic/Provider	Asymptomatic
>54	F	Clinic/Provider	Clinic/Provider	Symptomatic
35-44	F	Walk Up	Walk Up	Symptomatic
25-34	F	Clinic/Provider	Clinic/Provider	Asymptomatic
>54	M	Walk Up	Walk Up	Symptomatic
45-54	M	Word of Mouth	Word of Mouth	Asymptomatic
35-44	F	Clinic/Provider	Clinic/Provider	Asymptomatic
45-54	M	Insurance	Other	Asymptomatic
>55	F	Insurance	Other	Asymptomatic
45-54	F	Walk Up	Walk Up	Asymptomatic
25-34	M	Word of Mouth	Word of Mouth	Asymptomatic
25-34	M	Flyer	Flyer	Asymptomatic
>54	F	Word of Mouth	Word of Mouth	Asymptomatic
25-34	F	Clinic/Provider	Clinic/Provider	Symptomatic
>54	F	Clinic/Provider	Clinic/Provider	Symptomatic
>54	F	Clinic/Provider	Clinic/Provider	Asymptomatic
<18	F	Word of Mouth	Word of Mouth	Asymptomatic
25-34	M	Word of Mouth	Word of Mouth	Asymptomatic
>54	M	Word of Mouth	Word of Mouth	Asymptomatic
>54	F	Word of Mouth	Word of Mouth	Symptomatic
>54	F	Clinic/Provider	Clinic/Provider	Symptomatic
18-24	M	Clinic/Provider	Clinic/Provider	Asymptomatic
18-24	M	Clinic/Provider	Clinic/Provider	Asymptomatic
45-54	M	Clinic/Provider	Clinic/Provider	Symptomatic
<18	F	Clinic/Provider	Clinic/Provider	Asymptomatic
45-54	F	Clinic/Provider	Clinic/Provider	Asymptomatic
>54	M	Clinic/Provider	Clinic/Provider	Asymptomatic
>54	F	Walk Up	Walk Up	Asymptomatic
>54	F	Clinic/Provider	Clinic/Provider	Asymptomatic
>54	F	Walk Up	Walk Up	Asymptomatic
35-44	F	Word of Mouth	Word of Mouth	Asymptomatic
45-54	F	Walk Up	Walk Up	Asymptomatic
>54	F	Word of Mouth	Word of Mouth	Asymptomatic
45-54	M	Walk Up	Walk Up	Symptomatic
25-34	F	Clinic/Provider	Clinic/Provider	Asymptomatic
>54	F	Clinic/Provider	Clinic/Provider	Asymptomatic
>54	M	Walk Up	Walk Up	Symptomatic
>54	M	Word of Mouth	Word of Mouth	Symptomatic
>54	M	Walk Up	Walk Up	Asymptomatic
>54	F	Clinic/Provider	Clinic/Provider	Symptomatic
<18	F	Clinic/Provider	Clinic/Provider	Asymptomatic
>54	M	Walk Up	Walk Up	Asymptomatic
<18	M	Clinic/Provider	Clinic/Provider	Asymptomatic
25-34	F	Clinic/Provider	Clinic/Provider	Asymptomatic
45-54	F	Clinic/Provider	Clinic/Provider	Asymptomatic
35-44	F	Clinic/Provider	Clinic/Provider	Symptomatic
>54	M	Clinic/Provider	Clinic/Provider	Symptomatic
>54	M	Word of Mouth	Word of Mouth	Asymptomatic
>54	F	Walk Up	Walk Up	Asymptomatic
>54	F	Walk Up	Walk Up	Asymptomatic
25-34	M	Online - Social Media	Online	Symptomatic
>54	F	Clinic/Provider	Clinic/Provider	Symptomatic
<18	M	Word of Mouth	Word of Mouth	Symptomatic
25-34	M	On-site Recruitment	Other	Asymptomatic
35-44	F	Word of Mouth	Word of Mouth	Asymptomatic
<18	M	Word of Mouth	Word of Mouth	Asymptomatic
35-44	F	Word of Mouth	Word of Mouth	Symptomatic
<18	M	Word of Mouth	Word of Mouth	Symptomatic
<18	M	Word of Mouth	Word of Mouth	Asymptomatic
<18	F	Online - Social Media	Online	Asymptomatic
<18	M	Online - Social Media	Online	Asymptomatic
35-44	F	Online - Social Media	Online	Asymptomatic
>54	M	Clinic/Provider	Clinic/Provider	Symptomatic
25-34	F	Clinic/Provider	Clinic/Provider	Symptomatic
35-44	F	Word of Mouth	Word of Mouth	Symptomatic
45-54	F	Word of Mouth	Word of Mouth	Symptomatic
>54	M	Walk Up	Walk Up	Symptomatic
>54	F	Clinic/Provider	Clinic/Provider	Symptomatic
45-54	F	Clinic/Provider	Clinic/Provider	Symptomatic
25-34	F	Word of Mouth	Word of Mouth	Symptomatic
25-34	M	Walk Up	Walk Up	Asymptomatic
>54	M	Word of Mouth	Word of Mouth	Asymptomatic
18-24	F	On-site Recruitment	Other	Asymptomatic
25-34	F	Clinic/Provider	Clinic/Provider	Asymptomatic
>54	F	Clinic/Provider	Clinic/Provider	Symptomatic
25-34	F	Clinic/Provider	Clinic/Provider	Symptomatic
45-54	M	Walk Up	Walk Up	Asymptomatic
<18	F	Clinic/Provider	Clinic/Provider	Asymptomatic
<18	M	Clinic/Provider	Clinic/Provider	Asymptomatic
35-44	F	Clinic/Provider	Clinic/Provider	Asymptomatic
<18	F	Word of Mouth	Word of Mouth	Symptomatic
25-34	F	Word of Mouth	Word of Mouth	Asymptomatic
45-54	F	Clinic/Provider	Clinic/Provider	Asymptomatic
45-54	F	Online - Internet Search	Online	Symptomatic
45-54	F	Clinic/Provider	Clinic/Provider	Asymptomatic
35-44	F	Clinic/Provider	Clinic/Provider	Asymptomatic
18-24	F	Clinic/Provider	Clinic/Provider	Symptomatic
>54	F	Word of Mouth	Word of Mouth	Symptomatic
45-54	M	Walk Up	Walk Up	Symptomatic
>54	M	Walk Up	Walk Up	Symptomatic
18-24	F	Walk Up	Walk Up	Symptomatic
>54	F	Clinic/Provider	Clinic/Provider	Asymptomatic
>54	M	Clinic/Provider	Clinic/Provider	Asymptomatic
>54	F	Clinic/Provider	Clinic/Provider	Symptomatic
>54	F	Clinic/Provider	Clinic/Provider	Symptomatic
45-54	F	Word of Mouth	Word of Mouth	Asymptomatic
18-24	F	Word of Mouth	Word of Mouth	Asymptomatic
25-34	F	Work	Other	Asymptomatic
25-34	F	Work	Other	Asymptomatic
>54	F	Word of Mouth	Word of Mouth	Asymptomatic
>54	M	Word of Mouth	Word of Mouth	Asymptomatic
25-34	F	Walk Up	Walk Up	Symptomatic
>54	F	Walk Up	Walk Up	Asymptomatic
35-44	F	Walk Up	Walk Up	Asymptomatic
>54	M	Clinic/Provider	Clinic/Provider	Asymptomatic
35-44	M	Word of Mouth	Word of Mouth	Symptomatic
>54	M	Walk Up	Walk Up	Asymptomatic
>54	F	Walk Up	Walk Up	Asymptomatic
<18	F	Clinic/Provider	Clinic/Provider	Symptomatic
<18	M	Clinic/Provider	Clinic/Provider	Symptomatic
25-34	F	Clinic/Provider	Clinic/Provider	Symptomatic
45-54	M	Word of Mouth	Word of Mouth	Asymptomatic
45-54	M	Word of Mouth	Word of Mouth	Asymptomatic
>54	F	Walk Up	Walk Up	Asymptomatic
45-54	M	Walk Up	Walk Up	Symptomatic
>54	F	Clinic/Provider	Clinic/Provider	Symptomatic
>54	F	Word of Mouth	Word of Mouth	Asymptomatic
>54	F	Word of Mouth	Word of Mouth	Asymptomatic
35-44	F	Clinic/Provider	Clinic/Provider	Asymptomatic
45-54	M	Clinic/Provider	Clinic/Provider	Asymptomatic
45-54	F	Word of Mouth	Word of Mouth	Symptomatic
45-54	F	Word of Mouth	Word of Mouth	Asymptomatic
35-44	M	Walk Up	Walk Up	Symptomatic
25-34	F	Clinic/Provider	Clinic/Provider	Symptomatic
25-34	F	Online - Internet Search	Online	Asymptomatic
25-34	F	Word of Mouth	Word of Mouth	Asymptomatic
25-34	M	Clinic/Provider	Clinic/Provider	Asymptomatic
35-44	F	Clinic/Provider	Clinic/Provider	Asymptomatic
45-54	F	Walk Up	Walk Up	Symptomatic
25-34	F	Clinic/Provider	Clinic/Provider	Asymptomatic
>54	F	Walk Up	Walk Up	Asymptomatic
>54	F	Clinic/Provider	Clinic/Provider	Symptomatic
25-34	F	Clinic/Provider	Clinic/Provider	Asymptomatic
45-54	F	Clinic/Provider	Clinic/Provider	Symptomatic
25-34	M	Walk Up	Walk Up	Asymptomatic
18-24	M	Word of Mouth	Word of Mouth	Symptomatic
<18	F	Word of Mouth	Word of Mouth	Symptomatic
35-44	F	Clinic/Provider	Clinic/Provider	Symptomatic
<18	F	Word of Mouth	Word of Mouth	Symptomatic
<18	F	Word of Mouth	Word of Mouth	Symptomatic
>54	M	Walk Up	Walk Up	Symptomatic
18-24	F	Walk Up	Walk Up	Symptomatic
>54	F	Clinic/Provider	Clinic/Provider	Asymptomatic
25-34	F	On-site Recruitment	Other	Symptomatic
>54	F	Word of Mouth	Word of Mouth	Symptomatic
25-34	M	Word of Mouth	Word of Mouth	Symptomatic
35-44	M	Clinic/Provider	Clinic/Provider	Asymptomatic
18-24	M	Word of Mouth	Word of Mouth	Symptomatic
25-34	F	Clinic/Provider	Clinic/Provider	Symptomatic
35-44	M	Walk Up	Walk Up	Asymptomatic
18-24	M	Word of Mouth	Word of Mouth	Asymptomatic
18-24	M	Word of Mouth	Word of Mouth	Symptomatic
>54	M	Clinic/Provider	Clinic/Provider	Symptomatic
>54	F	Word of Mouth	Word of Mouth	Asymptomatic
>54	F	Clinic/Provider	Clinic/Provider	Symptomatic
>54	F	Clinic/Provider	Clinic/Provider	Symptomatic
35-44	F	Word of Mouth	Word of Mouth	Asymptomatic
35-44	M	Word of Mouth	Word of Mouth	Asymptomatic
25-34	M	Word of Mouth	Word of Mouth	Symptomatic
45-54	F	Clinic/Provider	Clinic/Provider	Symptomatic
45-54	M	Clinic/Provider	Clinic/Provider	Asymptomatic
45-54	F	Clinic/Provider	Clinic/Provider	Symptomatic
>54	F	Clinic/Provider	Clinic/Provider	Symptomatic
<18	M	Clinic/Provider	Clinic/Provider	Symptomatic
25-34	M	Walk Up	Walk Up	Symptomatic
35-44	M	Word of Mouth	Word of Mouth	Symptomatic
18-24	F	Word of Mouth	Word of Mouth	Symptomatic
>54	M	Clinic/Provider	Clinic/Provider	Symptomatic
>54	F	Walk Up	Walk Up	Asymptomatic
>54	M	Clinic/Provider	Clinic/Provider	Symptomatic
>54	M	Walk Up	Walk Up	Symptomatic
25-34	F	Clinic/Provider	Clinic/Provider	Symptomatic
45-54	F	Clinic/Provider	Clinic/Provider	Asymptomatic
35-44	M	Clinic/Provider	Clinic/Provider	Asymptomatic
25-34	F	Word of Mouth	Word of Mouth	Asymptomatic
>54	M	Clinic/Provider	Clinic/Provider	Symptomatic
25-34	M	Word of Mouth	Word of Mouth	Symptomatic
25-34	F	Word of Mouth	Word of Mouth	Symptomatic
>54	F	Word of Mouth	Word of Mouth	Asymptomatic
45-54	F	Clinic/Provider	Clinic/Provider	Asymptomatic
35-44	F	Clinic/Provider	Clinic/Provider	Asymptomatic
>55	F	Online - Internet Search	Online	Asymptomatic
25-34	F	Clinic/Provider	Clinic/Provider	Symptomatic
45-54	F	Online - Internet Search	Online	Symptomatic
>54	F	Walk Up	Walk Up	Symptomatic
18-24	M	Walk Up	Walk Up	Symptomatic
18-24	F	Clinic/Provider	Clinic/Provider	Symptomatic
18-24	M	Walk Up	Walk Up	Symptomatic
>55	F	Flyer	Flyer	Asymptomatic
>54	M	Walk Up	Walk Up	Asymptomatic
25-34	M	Clinic/Provider	Clinic/Provider	Asymptomatic
45-54	F	Walk Up	Walk Up	Asymptomatic
25-34	F	Walk Up	Walk Up	Symptomatic
25-34	M	Word of Mouth	Word of Mouth	Asymptomatic
35-44	F	Clinic/Provider	Clinic/Provider	Symptomatic
25-34	M	Clinic/Provider	Clinic/Provider	Symptomatic
25-34	F	Clinic/Provider	Clinic/Provider	Symptomatic
45-54	F	Word of Mouth	Word of Mouth	Asymptomatic
45-54	M	Walk Up	Walk Up	Asymptomatic
<18	M	Walk Up	Walk Up	Asymptomatic
35-44	M	Walk Up	Walk Up	Asymptomatic
>55	M	Online - Social Media	Online	Symptomatic
45-54	F	Walk Up	Walk Up	Asymptomatic
35-44	F	Word of Mouth	Word of Mouth	Symptomatic
>54	M	Clinic/Provider	Clinic/Provider	Asymptomatic
>54	F	Clinic/Provider	Clinic/Provider	Asymptomatic
25-34	F	Clinic/Provider	Clinic/Provider	Symptomatic
>54	M	Clinic/Provider	Clinic/Provider	Asymptomatic
>54	M	Clinic/Provider	Clinic/Provider	Asymptomatic
>54	F	Clinic/Provider	Clinic/Provider	Asymptomatic
>54	M	Walk Up	Walk Up	Asymptomatic
18-24	M	Word of Mouth	Word of Mouth	Asymptomatic
45-54	M	Word of Mouth	Word of Mouth	Symptomatic
45-54	M	Clinic/Provider	Clinic/Provider	Asymptomatic
35-44	F	On-site Recruitment	Other	Symptomatic
35-44	F	Clinic/Provider	Clinic/Provider	Symptomatic
>54	F	Clinic/Provider	Clinic/Provider	Asymptomatic
18-24	F	Clinic/Provider	Clinic/Provider	Asymptomatic
35-44	M	Word of Mouth	Word of Mouth	Symptomatic
45-54	F	Clinic/Provider	Clinic/Provider	Asymptomatic
>54	F	Clinic/Provider	Clinic/Provider	Asymptomatic
<18	M	Word of Mouth	Word of Mouth	Symptomatic
25-34	F	Walk Up	Walk Up	Asymptomatic
>54	M	Walk Up	Walk Up	Asymptomatic
>54	F	Word of Mouth	Word of Mouth	Asymptomatic
>54	F	Walk Up	Walk Up	Asymptomatic
>54	F	Clinic/Provider	Clinic/Provider	Symptomatic
25-34	M	Clinic/Provider	Clinic/Provider	Asymptomatic
>54	F	Word of Mouth	Word of Mouth	Asymptomatic
>54	M	Walk Up	Walk Up	Asymptomatic
>54	F	Walk Up	Walk Up	Asymptomatic
>54	F	Word of Mouth	Word of Mouth	Asymptomatic
45-54	F	Clinic/Provider	Clinic/Provider	Asymptomatic
>54	M	Clinic/Provider	Clinic/Provider	Asymptomatic
>55	F	Online - Social Media	Online	Symptomatic
>54	F	Clinic/Provider	Clinic/Provider	Symptomatic
25-34	F	Clinic/Provider	Clinic/Provider	Symptomatic
<18	F	Word of Mouth	Word of Mouth	Asymptomatic
35-44	F	Word of Mouth	Word of Mouth	Symptomatic
<18	M	Word of Mouth	Word of Mouth	Symptomatic
<18	M	Word of Mouth	Word of Mouth	Asymptomatic
<18	F	Word of Mouth	Word of Mouth	Symptomatic
<18	F	Word of Mouth	Word of Mouth	Asymptomatic
18-24	F	Word of Mouth	Word of Mouth	Asymptomatic
18-24	F	Word of Mouth	Word of Mouth	Asymptomatic
>55	M	Online - Internet Search	Online	Asymptomatic
45-54	M	Online - Internet Search	Online	Symptomatic
18-24	F	Word of Mouth	Word of Mouth	Symptomatic
45-54	M	Walk Up	Walk Up	Asymptomatic
45-54	F	Clinic/Provider	Clinic/Provider	Symptomatic
>54	F	Clinic/Provider	Clinic/Provider	Symptomatic
45-54	F	Word of Mouth	Word of Mouth	Symptomatic
>54	M	Clinic/Provider	Clinic/Provider	Symptomatic
25-34	F	Word of Mouth	Word of Mouth	Asymptomatic
18-24	M	Word of Mouth	Word of Mouth	Asymptomatic
35-44	F	Word of Mouth	Word of Mouth	Asymptomatic
>54	F	Clinic/Provider	Clinic/Provider	Symptomatic
<18	F	Clinic/Provider	Clinic/Provider	Asymptomatic
35-44	F	Clinic/Provider	Clinic/Provider	Symptomatic
45-54	M	Word of Mouth	Word of Mouth	Symptomatic
>54	F	Word of Mouth	Word of Mouth	Symptomatic
>54	F	Walk Up	Walk Up	Asymptomatic
>54	M	Walk Up	Walk Up	Asymptomatic
45-54	F	Word of Mouth	Word of Mouth	Asymptomatic
>54	M	Clinic/Provider	Clinic/Provider	Symptomatic
18-24	F	Clinic/Provider	Clinic/Provider	Asymptomatic
35-44	F	Clinic/Provider	Clinic/Provider	Asymptomatic
45-54	F	Word of Mouth	Word of Mouth	Asymptomatic
18-24	M	Word of Mouth	Word of Mouth	Asymptomatic
>54	F	Word of Mouth	Word of Mouth	Asymptomatic
>54	F	Walk Up	Walk Up	Asymptomatic
>54	F	Walk Up	Walk Up	Asymptomatic
25-34	M	Clinic/Provider	Clinic/Provider	Symptomatic
35-44	M	Clinic/Provider	Clinic/Provider	Symptomatic
>54	M	Clinic/Provider	Clinic/Provider	Asymptomatic
25-34	M	Word of Mouth	Word of Mouth	Asymptomatic
25-34	M	Clinic/Provider	Clinic/Provider	Symptomatic
>54	M	Walk Up	Walk Up	Asymptomatic
25-34	F	Walk Up	Walk Up	Symptomatic
25-34	M	Walk Up	Walk Up	Asymptomatic
18-24	M	Word of Mouth	Word of Mouth	Asymptomatic
25-34	M	Word of Mouth	Word of Mouth	Asymptomatic
45-54	F	Word of Mouth	Word of Mouth	Asymptomatic
35-44	F	Clinic/Provider	Clinic/Provider	Symptomatic
>54	M	Word of Mouth	Word of Mouth	Asymptomatic
35-44	F	Clinic/Provider	Clinic/Provider	Asymptomatic
<18	F	Clinic/Provider	Clinic/Provider	Symptomatic
>54	F	Walk Up	Walk Up	Asymptomatic
>54	F	Walk Up	Walk Up	Asymptomatic
35-44	M	Clinic/Provider	Clinic/Provider	Symptomatic
<18	F	Word of Mouth	Word of Mouth	Asymptomatic
18-24	M	Word of Mouth	Word of Mouth	Asymptomatic
>54	M	Word of Mouth	Word of Mouth	Symptomatic
35-44	F	Word of Mouth	Word of Mouth	Asymptomatic
<18	F	Word of Mouth	Word of Mouth	Symptomatic
18-24	F	Walk Up	Walk Up	Asymptomatic
>54	F	Word of Mouth	Word of Mouth	Asymptomatic
18-24	F	Clinic/Provider	Clinic/Provider	Asymptomatic
35-44	M	Clinic/Provider	Clinic/Provider	Asymptomatic
35-44	M	Clinic/Provider	Clinic/Provider	Symptomatic
45-54	F	Walk Up	Walk Up	Symptomatic
>55	M	Online - Social Media	Online	Asymptomatic
35-44	F	Clinic/Provider	Clinic/Provider	Symptomatic
35-44	M	Word of Mouth	Word of Mouth	Asymptomatic
>54	M	Clinic/Provider	Clinic/Provider	Asymptomatic
>54	F	Clinic/Provider	Clinic/Provider	Asymptomatic
35-44	F	Clinic/Provider	Clinic/Provider	Asymptomatic
<18	F	Word of Mouth	Word of Mouth	Symptomatic
35-44	M	Word of Mouth	Word of Mouth	Asymptomatic
25-34	F	Clinic/Provider	Clinic/Provider	Asymptomatic
<18	M	Walk Up	Walk Up	Symptomatic
45-54	F	Walk Up	Walk Up	Symptomatic
<18	F	Walk Up	Walk Up	Asymptomatic
35-44	M	Walk Up	Walk Up	Asymptomatic
>54	M	Word of Mouth	Word of Mouth	Asymptomatic
35-44	F	Community Event	Other	Asymptomatic
35-44	M	Community Event	Other	Asymptomatic
>55	M	Community Event	Other	Symptomatic
18-24	M	Community Event	Other	Asymptomatic
>55	F	Community Event	Other	Asymptomatic
25-34	F	Community Event	Other	Asymptomatic
>55	F	Community Event	Other	Asymptomatic
45-54	F	Community Event	Other	Asymptomatic
18-24	F	Community Event	Other	Asymptomatic
>55	F	Community Event	Other	Asymptomatic
>55	M	Community Event	Other	Asymptomatic
>55	F	Community Event	Other	Asymptomatic
>55	F	Community Event	Other	Asymptomatic
>55	F	Community Event	Other	Asymptomatic
>55	F	Community Event	Other	Asymptomatic
>54	F	Word of Mouth	Word of Mouth	Asymptomatic
25-34	F	Word of Mouth	Word of Mouth	Symptomatic
18-24	M	Word of Mouth	Word of Mouth	Symptomatic
>54	F	Word of Mouth	Word of Mouth	Asymptomatic
<18	M	Word of Mouth	Word of Mouth	Asymptomatic
18-24	F	Word of Mouth	Word of Mouth	Asymptomatic
45-54	F	Word of Mouth	Word of Mouth	Asymptomatic
>54	M	Word of Mouth	Word of Mouth	Symptomatic
>54	F	Word of Mouth	Word of Mouth	Asymptomatic
>54	M	Word of Mouth	Word of Mouth	Asymptomatic
>54	M	Word of Mouth	Word of Mouth	Asymptomatic
<18	F	Walk Up	Walk Up	Symptomatic
18-24	F	Walk Up	Walk Up	Symptomatic
45-54	M	Clinic/Provider	Clinic/Provider	Asymptomatic
>54	F	Word of Mouth	Word of Mouth	Asymptomatic
>54	F	Word of Mouth	Word of Mouth	Asymptomatic
25-34	M	Word of Mouth	Word of Mouth	Asymptomatic
>54	F	Clinic/Provider	Clinic/Provider	Asymptomatic
>54	M	Word of Mouth	Word of Mouth	Asymptomatic
>54	F	Word of Mouth	Word of Mouth	Symptomatic
>54	F	Clinic/Provider	Clinic/Provider	Asymptomatic
>54	F	Clinic/Provider	Clinic/Provider	Asymptomatic
25-34	F	Online - Internet Search	Online	Symptomatic
>54	F	Word of Mouth	Word of Mouth	Asymptomatic
25-34	F	Clinic/Provider	Clinic/Provider	Asymptomatic
>54	F	Word of Mouth	Word of Mouth	Asymptomatic
35-44	F	Word of Mouth	Word of Mouth	Asymptomatic
>54	F	Word of Mouth	Word of Mouth	Asymptomatic
18-24	F	Word of Mouth	Word of Mouth	Symptomatic
>54	M	Word of Mouth	Word of Mouth	Asymptomatic
>54	M	Walk Up	Walk Up	Symptomatic
>54	M	Walk Up	Walk Up	Symptomatic
45-54	F	Walk Up	Walk Up	Asymptomatic
18-24	M	Word of Mouth	Word of Mouth	Asymptomatic
25-34	M	Online - Social Media	Online	Symptomatic
25-34	F	Word of Mouth	Word of Mouth	Symptomatic
35-44	M	Clinic/Provider	Clinic/Provider	Symptomatic
>54	F	Clinic/Provider	Clinic/Provider	Asymptomatic
<18	F	Word of Mouth	Word of Mouth	Symptomatic
45-54	F	Word of Mouth	Word of Mouth	Symptomatic
35-44	M	Clinic/Provider	Clinic/Provider	Asymptomatic
25-34	F	Word of Mouth	Word of Mouth	Asymptomatic
>54	F	Clinic/Provider	Clinic/Provider	Symptomatic
25-34	F	Clinic/Provider	Clinic/Provider	Asymptomatic
45-54	M	Word of Mouth	Word of Mouth	Asymptomatic
>54	M	Clinic/Provider	Clinic/Provider	Asymptomatic
>54	F	Clinic/Provider	Clinic/Provider	Symptomatic
35-44	M	Word of Mouth	Word of Mouth	Symptomatic
35-44	M	Clinic/Provider	Clinic/Provider	Symptomatic
>54	F	Clinic/Provider	Clinic/Provider	Symptomatic
25-34	F	Clinic/Provider	Clinic/Provider	Symptomatic
35-44	F	Walk Up	Walk Up	Symptomatic
45-54	F	Word of Mouth	Word of Mouth	Asymptomatic
45-54	M	Walk Up	Walk Up	Symptomatic
18-24	F	Word of Mouth	Word of Mouth	Asymptomatic
45-54	F	Word of Mouth	Word of Mouth	Asymptomatic
45-54	F	Word of Mouth	Word of Mouth	Asymptomatic
18-24	F	Word of Mouth	Word of Mouth	Symptomatic
>54	F	Walk Up	Walk Up	Asymptomatic
>54	M	Word of Mouth	Word of Mouth	Asymptomatic
>54	F	Walk Up	Walk Up	Asymptomatic
25-34	F	Word of Mouth	Word of Mouth	Symptomatic
>54	F	Walk Up	Walk Up	Symptomatic
<18	M	Clinic/Provider	Clinic/Provider	Symptomatic
35-44	F	Clinic/Provider	Clinic/Provider	Symptomatic
<18	M	Clinic/Provider	Clinic/Provider	Symptomatic
45-54	F	Clinic/Provider	Clinic/Provider	Asymptomatic
35-44	F	Walk Up	Walk Up	Asymptomatic
18-24	F	Walk Up	Walk Up	Symptomatic
35-44	F	Walk Up	Walk Up	Asymptomatic
35-44	F	Word of Mouth	Word of Mouth	Asymptomatic
45-54	M	Word of Mouth	Word of Mouth	Symptomatic
<18	M	Word of Mouth	Word of Mouth	Asymptomatic
35-44	M	Word of Mouth	Word of Mouth	Asymptomatic
25-34	F	Clinic/Provider	Clinic/Provider	Symptomatic
>54	M	Clinic/Provider	Clinic/Provider	Asymptomatic
>54	F	Walk Up	Walk Up	Asymptomatic
>54	M	Walk Up	Walk Up	Asymptomatic
35-44	M	Word of Mouth	Word of Mouth	Asymptomatic
18-24	M	Word of Mouth	Word of Mouth	Asymptomatic
35-44	M	Word of Mouth	Word of Mouth	Asymptomatic
35-44	F	Word of Mouth	Word of Mouth	Asymptomatic
<18	F	Clinic/Provider	Clinic/Provider	Symptomatic
25-34	F	Clinic/Provider	Clinic/Provider	Symptomatic
>54	M	Walk Up	Walk Up	Symptomatic
18-24	F	Word of Mouth	Word of Mouth	Asymptomatic
18-24	F	Word of Mouth	Word of Mouth	Symptomatic
45-54	M	Walk Up	Walk Up	Asymptomatic
>54	F	Clinic/Provider	Clinic/Provider	Asymptomatic
>54	F	Clinic/Provider	Clinic/Provider	Symptomatic
18-24	F	Walk Up	Walk Up	Symptomatic
45-54	F	Walk Up	Walk Up	Symptomatic
25-34	F	Clinic/Provider	Clinic/Provider	Asymptomatic
<18	M	Clinic/Provider	Clinic/Provider	Asymptomatic
35-44	F	Clinic/Provider	Clinic/Provider	Asymptomatic
18-24	M	Walk Up	Walk Up	Asymptomatic
>54	M	Word of Mouth	Word of Mouth	Symptomatic
35-44	M	Word of Mouth	Word of Mouth	Asymptomatic
25-34	F	Word of Mouth	Word of Mouth	Symptomatic
18-24	M	Clinic/Provider	Clinic/Provider	Asymptomatic
35-44	F	Clinic/Provider	Clinic/Provider	Asymptomatic
>54	F	Word of Mouth	Word of Mouth	Asymptomatic
>54	M	Clinic/Provider	Clinic/Provider	Asymptomatic
25-34	F	On-site Recruitment	Other	Symptomatic
>54	M	Clinic/Provider	Clinic/Provider	Symptomatic
<18	M	Word of Mouth	Word of Mouth	Symptomatic
25-34	F	Word of Mouth	Word of Mouth	Asymptomatic
>54	M	Clinic/Provider	Clinic/Provider	Symptomatic
25-34	F	Word of Mouth	Word of Mouth	Asymptomatic
25-34	M	Clinic/Provider	Clinic/Provider	Asymptomatic
>54	M	Walk Up	Walk Up	Asymptomatic
>54	F	Walk Up	Walk Up	Asymptomatic
25-34	M	Community Event	Other	Symptomatic
25-34	M	Community Event	Other	Symptomatic
35-44	M	Clinic/Provider	Clinic/Provider	Asymptomatic
18-24	F	Clinic/Provider	Clinic/Provider	Asymptomatic
<18	M	Word of Mouth	Word of Mouth	Symptomatic
18-24	F	Walk Up	Walk Up	Symptomatic
<18	M	Word of Mouth	Word of Mouth	Asymptomatic
>54	F	Word of Mouth	Word of Mouth	Asymptomatic
35-44	F	Word of Mouth	Word of Mouth	Symptomatic
25-34	M	Word of Mouth	Word of Mouth	Asymptomatic
25-34	F	Flyer	Flyer	Symptomatic
<18	F	Word of Mouth	Word of Mouth	Asymptomatic
<18	F	Word of Mouth	Word of Mouth	Asymptomatic
45-54	F	Clinic/Provider	Clinic/Provider	Symptomatic
45-54	F	Walk Up	Walk Up	Asymptomatic
45-54	F	Clinic/Provider	Clinic/Provider	Symptomatic
35-44	F	Walk Up	Walk Up	Asymptomatic
18-24	F	Walk Up	Walk Up	Asymptomatic
>54	F	Walk Up	Walk Up	Symptomatic
35-44	M	Word of Mouth	Word of Mouth	Symptomatic
>54	M	Walk Up	Walk Up	Symptomatic
25-34	F	Clinic/Provider	Clinic/Provider	Symptomatic
>54	M	Word of Mouth	Word of Mouth	Symptomatic
>54	F	Word of Mouth	Word of Mouth	Symptomatic
>54	F	Clinic/Provider	Clinic/Provider	Symptomatic
>54	F	Word of Mouth	Word of Mouth	Symptomatic
18-24	F	Clinic/Provider	Clinic/Provider	Asymptomatic
>54	M	Word of Mouth	Word of Mouth	Asymptomatic
>54	M	Word of Mouth	Word of Mouth	Asymptomatic
>54	F	Walk Up	Walk Up	Asymptomatic
35-44	F	Walk Up	Walk Up	Symptomatic
>54	F	Word of Mouth	Word of Mouth	Asymptomatic
18-24	M	Word of Mouth	Word of Mouth	Asymptomatic
18-24	F	Word of Mouth	Word of Mouth	Asymptomatic
35-44	F	Clinic/Provider	Clinic/Provider	Symptomatic
35-44	F	Word of Mouth	Word of Mouth	Asymptomatic
25-34	F	Word of Mouth	Word of Mouth	Asymptomatic
45-54	F	Word of Mouth	Word of Mouth	Asymptomatic
45-54	F	Clinic/Provider	Clinic/Provider	Symptomatic
45-54	F	Walk Up	Walk Up	Symptomatic
25-34	F	Clinic/Provider	Clinic/Provider	Symptomatic
>54	F	Clinic/Provider	Clinic/Provider	Symptomatic
25-34	M	Word of Mouth	Word of Mouth	Asymptomatic
>54	F	Walk Up	Walk Up	Asymptomatic
45-54	F	Walk Up	Walk Up	Asymptomatic
35-44	M	Walk Up	Walk Up	Asymptomatic
45-54	F	Clinic/Provider	Clinic/Provider	Symptomatic
18-24	F	Word of Mouth	Word of Mouth	Symptomatic
>54	F	Walk Up	Walk Up	Asymptomatic
45-54	F	Walk Up	Walk Up	Symptomatic
<18	F	Word of Mouth	Word of Mouth	Asymptomatic
25-34	F	Word of Mouth	Word of Mouth	Asymptomatic
18-24	M	Clinic/Provider	Clinic/Provider	Asymptomatic
35-44	M	Clinic/Provider	Clinic/Provider	Symptomatic
25-34	F	Clinic/Provider	Clinic/Provider	Symptomatic
18-24	M	Word of Mouth	Word of Mouth	Symptomatic
45-54	F	Word of Mouth	Word of Mouth	Asymptomatic
45-54	F	Clinic/Provider	Clinic/Provider	Asymptomatic
>54	F	Clinic/Provider	Clinic/Provider	Asymptomatic
>54	F	Clinic/Provider	Clinic/Provider	Asymptomatic
45-54	F	Clinic/Provider	Clinic/Provider	Symptomatic
45-54	M	Word of Mouth	Word of Mouth	Symptomatic
>54	M	Word of Mouth	Word of Mouth	Asymptomatic
45-54	F	Clinic/Provider	Clinic/Provider	Symptomatic
35-44	M	Clinic/Provider	Clinic/Provider	Asymptomatic
<18	F	Clinic/Provider	Clinic/Provider	Symptomatic
25-34	F	Word of Mouth	Word of Mouth	Symptomatic
<18	F	Word of Mouth	Word of Mouth	Asymptomatic
25-34	F	Word of Mouth	Word of Mouth	Symptomatic
18-24	F	Word of Mouth	Word of Mouth	Asymptomatic
>54	F	Clinic/Provider	Clinic/Provider	Asymptomatic
45-54	F	Word of Mouth	Word of Mouth	Symptomatic
>54	M	Walk Up	Walk Up	Asymptomatic
>54	M	Clinic/Provider	Clinic/Provider	Asymptomatic
25-34	F	Word of Mouth	Word of Mouth	Asymptomatic
<18	F	Word of Mouth	Word of Mouth	Asymptomatic
25-34	M	Word of Mouth	Word of Mouth	Symptomatic
>54	M	Word of Mouth	Word of Mouth	Asymptomatic
25-34	M	Walk Up	Walk Up	Asymptomatic
45-54	F	Clinic/Provider	Clinic/Provider	Asymptomatic
35-44	F	Walk Up	Walk Up	Asymptomatic
35-44	F	Walk Up	Walk Up	Asymptomatic
45-54	M	Word of Mouth	Word of Mouth	Symptomatic
>54	M	Walk Up	Walk Up	Asymptomatic
>54	F	Clinic/Provider	Clinic/Provider	Asymptomatic
>54	F	Clinic/Provider	Clinic/Provider	Symptomatic
>54	F	Walk Up	Walk Up	Asymptomatic
>54	F	Walk Up	Walk Up	Asymptomatic
25-34	F	Walk Up	Walk Up	Asymptomatic
45-54	F	Clinic/Provider	Clinic/Provider	Asymptomatic
>54	F	Walk Up	Walk Up	Asymptomatic
>54	M	Walk Up	Walk Up	Symptomatic
45-54	M	Clinic/Provider	Clinic/Provider	Symptomatic
>55	F	Flyer	Flyer	Asymptomatic
18-24	F	Clinic/Provider	Clinic/Provider	Symptomatic
>54	M	Walk Up	Walk Up	Symptomatic
>54	F	Walk Up	Walk Up	Symptomatic
25-34	F	Walk Up	Walk Up	Asymptomatic
>54	F	Clinic/Provider	Clinic/Provider	Asymptomatic
45-54	F	Walk Up	Walk Up	Symptomatic
18-24	F	Walk Up	Walk Up	Symptomatic
>54	M	Clinic/Provider	Clinic/Provider	Asymptomatic
>54	M	Walk Up	Walk Up	Asymptomatic
35-44	F	Word of Mouth	Word of Mouth	Symptomatic
>54	F	Word of Mouth	Word of Mouth	Asymptomatic
>54	F	Clinic/Provider	Clinic/Provider	Symptomatic
35-44	F	Clinic/Provider	Clinic/Provider	Asymptomatic
18-24	M	Clinic/Provider	Clinic/Provider	Asymptomatic
25-34	M	Clinic/Provider	Clinic/Provider	Symptomatic
18-24	F	Word of Mouth	Word of Mouth	Symptomatic
>54	F	Clinic/Provider	Clinic/Provider	Symptomatic
18-24	M	Online - Internet Search	Online	Symptomatic
>54	M	Walk Up	Walk Up	Asymptomatic
>54	M	Walk Up	Walk Up	Asymptomatic
18-24	F	Clinic/Provider	Clinic/Provider	Symptomatic
>54	M	Walk Up	Walk Up	Symptomatic
45-54	F	Clinic/Provider	Clinic/Provider	Symptomatic
45-54	F	County Helpline	Other	Symptomatic
18-24	M	Word of Mouth	Word of Mouth	Asymptomatic
25-34	F	Clinic/Provider	Clinic/Provider	Symptomatic
45-54	M	Clinic/Provider	Clinic/Provider	Asymptomatic
25-34	F	Walk Up	Walk Up	Asymptomatic
>54	M	Clinic/Provider	Clinic/Provider	Symptomatic
45-54	F	Word of Mouth	Word of Mouth	Symptomatic
45-54	M	Walk Up	Walk Up	Symptomatic
45-54	F	Walk Up	Walk Up	Asymptomatic
25-34	M	Clinic/Provider	Clinic/Provider	Symptomatic
>54	F	Word of Mouth	Word of Mouth	Asymptomatic
45-54	F	Clinic/Provider	Clinic/Provider	Symptomatic
45-54	M	Word of Mouth	Word of Mouth	Asymptomatic
25-34	F	On-site Recruitment	Other	Symptomatic
>54	F	Word of Mouth	Word of Mouth	Asymptomatic
45-54	M	Word of Mouth	Word of Mouth	Asymptomatic
>54	M	Walk Up	Walk Up	Asymptomatic
<18	M	Clinic/Provider	Clinic/Provider	Symptomatic
35-44	F	Clinic/Provider	Clinic/Provider	Asymptomatic
45-54	M	Clinic/Provider	Clinic/Provider	Symptomatic
>54	F	Walk Up	Walk Up	Symptomatic
>54	F	Walk Up	Walk Up	Asymptomatic
25-34	F	Walk Up	Walk Up	Asymptomatic
<18	F	Walk Up	Walk Up	Asymptomatic
35-44	M	Word of Mouth	Word of Mouth	Asymptomatic
>54	M	Word of Mouth	Word of Mouth	Symptomatic
>55	F	Community Event	Other	Asymptomatic
>55	F	Community Event	Other	Asymptomatic
>55	F	Community Event	Other	Asymptomatic
>55	F	Community Event	Other	Asymptomatic
45-54	F	Community Event	Other	Asymptomatic
<18	F	Community Event	Other	Asymptomatic
<18	M	Community Event	Other	Asymptomatic
>55	F	Community Event	Other	Asymptomatic
35-44	M	Community Event	Other	Asymptomatic
25-34	F	Community Event	Other	Asymptomatic
>55	F	Community Event	Other	Asymptomatic
35-44	F	Community Event	Other	Asymptomatic
25-34	F	Community Event	Other	Asymptomatic
>55	F	Community Event	Other	Asymptomatic
35-44	F	Community Event	Other	Asymptomatic
45-54	M	Community Event	Other	Asymptomatic
25-34	F	Community Event	Other	Asymptomatic
>55	M	Community Event	Other	Asymptomatic
>55	F	Community Event	Other	Asymptomatic
>55	M	Community Event	Other	Asymptomatic
>55	M	Community Event	Other	Asymptomatic
>55	F	Community Event	Other	Asymptomatic
25-34	F	Community Event	Other	Asymptomatic
>55	F	Community Event	Other	Asymptomatic
>55	F	Community Event	Other	Asymptomatic
45-54	F	Community Event	Other	Asymptomatic
45-54	F	Community Event	Other	Asymptomatic
25-34	F	Community Event	Other	Asymptomatic
45-54	F	Community Event	Other	Asymptomatic
>55	M	Community Event	Other	Asymptomatic
>55	F	Community Event	Other	Asymptomatic
45-54	F	Community Event	Other	Asymptomatic
25-34	F	Community Event	Other	Asymptomatic
45-54	F	Community Event	Other	Asymptomatic
>55	F	Community Event	Other	Asymptomatic
>55	F	Community Event	Other	Asymptomatic
>55	F	Community Event	Other	Asymptomatic
>55	M	Community Event	Other	Asymptomatic
>55	F	Community Event	Other	Asymptomatic
>55	M	Community Event	Other	Asymptomatic
>55	F	Community Event	Other	Asymptomatic
>55	F	Community Event	Other	Asymptomatic
>55	M	Community Event	Other	Asymptomatic
>55	F	Community Event	Other	Asymptomatic
>55	F	Community Event	Other	Asymptomatic
<18	F	Community Event	Other	Asymptomatic
45-54	F	Community Event	Other	Asymptomatic
35-44	M	Community Event	Other	Asymptomatic
>55	M	Community Event	Other	Asymptomatic
35-44	M	Community Event	Other	Asymptomatic
45-54	M	Community Event	Other	Asymptomatic
25-34	F	Clinic/Provider	Clinic/Provider	Symptomatic
25-34	M	Word of Mouth	Word of Mouth	Asymptomatic
25-34	F	Walk Up	Walk Up	Symptomatic
25-34	M	Walk Up	Walk Up	Symptomatic
45-54	F	Clinic/Provider	Clinic/Provider	Asymptomatic
35-44	F	Word of Mouth	Word of Mouth	Symptomatic
45-54	M	Walk Up	Walk Up	Asymptomatic
45-54	M	Word of Mouth	Word of Mouth	Symptomatic
25-34	M	Word of Mouth	Word of Mouth	Asymptomatic
45-54	M	Walk Up	Walk Up	Asymptomatic
35-44	M	Walk Up	Walk Up	Symptomatic
>54	M	Word of Mouth	Word of Mouth	Asymptomatic
>54	M	Walk Up	Walk Up	Symptomatic
>54	F	Word of Mouth	Word of Mouth	Symptomatic
25-34	F	Word of Mouth	Word of Mouth	Symptomatic
<18	F	Walk Up	Walk Up	Symptomatic
<18	M	Word of Mouth	Word of Mouth	Asymptomatic
<18	F	Word of Mouth	Word of Mouth	Symptomatic
35-44	F	Word of Mouth	Word of Mouth	Asymptomatic
18-24	M	Clinic/Provider	Clinic/Provider	Asymptomatic
<18	M	Word of Mouth	Word of Mouth	Asymptomatic
35-44	M	Clinic/Provider	Clinic/Provider	Asymptomatic
18-24	F	Clinic/Provider	Clinic/Provider	Asymptomatic
>54	F	Word of Mouth	Word of Mouth	Asymptomatic
35-44	F	Clinic/Provider	Clinic/Provider	Asymptomatic
18-24	F	Word of Mouth	Word of Mouth	Symptomatic
18-24	M	Word of Mouth	Word of Mouth	Asymptomatic
45-54	F	Word of Mouth	Word of Mouth	Symptomatic
25-34	F	Walk Up	Walk Up	Symptomatic
45-54	M	Word of Mouth	Word of Mouth	Symptomatic
18-24	F	Word of Mouth	Word of Mouth	Asymptomatic
18-24	M	Word of Mouth	Word of Mouth	Asymptomatic
>54	M	Walk Up	Walk Up	Symptomatic
>54	M	Walk Up	Walk Up	Symptomatic
<18	M	Word of Mouth	Word of Mouth	Asymptomatic
18-24	M	Work	Other	Asymptomatic
>55	F	County Helpline	Other	Symptomatic
>54	M	Clinic/Provider	Clinic/Provider	Asymptomatic
<18	M	Clinic/Provider	Clinic/Provider	Asymptomatic
25-34	F	Online - Internet Search	Online	Asymptomatic
18-24	M	Walk Up	Walk Up	Asymptomatic
<18	M	Clinic/Provider	Clinic/Provider	Symptomatic
<18	F	Clinic/Provider	Clinic/Provider	Symptomatic
35-44	F	Clinic/Provider	Clinic/Provider	Symptomatic
45-54	F	Walk Up	Walk Up	Symptomatic
>54	M	Walk Up	Walk Up	Asymptomatic
45-54	F	Clinic/Provider	Clinic/Provider	Symptomatic
18-24	F	Walk Up	Walk Up	Symptomatic
25-34	F	Word of Mouth	Word of Mouth	Symptomatic
>54	M	Clinic/Provider	Clinic/Provider	Asymptomatic
>54	M	Word of Mouth	Word of Mouth	Symptomatic
>54	F	Clinic/Provider	Clinic/Provider	Asymptomatic
>54	M	Clinic/Provider	Clinic/Provider	Asymptomatic
>54	M	Walk Up	Walk Up	Asymptomatic
35-44	F	Word of Mouth	Word of Mouth	Symptomatic
35-44	F	Clinic/Provider	Clinic/Provider	Asymptomatic
<18	F	Clinic/Provider	Clinic/Provider	Symptomatic
<18	M	Clinic/Provider	Clinic/Provider	Asymptomatic
<18	F	Clinic/Provider	Clinic/Provider	Asymptomatic
35-44	F	School	Other	Asymptomatic
25-34	F	Clinic/Provider	Clinic/Provider	Symptomatic
>54	F	Walk Up	Walk Up	Asymptomatic
18-24	M	Clinic/Provider	Clinic/Provider	Asymptomatic
18-24	M	Walk Up	Walk Up	Asymptomatic
18-24	M	Word of Mouth	Word of Mouth	Symptomatic
45-54	M	Clinic/Provider	Clinic/Provider	Asymptomatic
<18	F	Flyer	Flyer	Asymptomatic
18-24	F	Flyer	Flyer	Asymptomatic
45-54	M	Walk Up	Walk Up	Symptomatic
35-44	M	Word of Mouth	Word of Mouth	Asymptomatic
18-24	F	Word of Mouth	Word of Mouth	Asymptomatic
25-34	F	Word of Mouth	Word of Mouth	Symptomatic
<18	M	Walk Up	Walk Up	Symptomatic
<18	F	Walk Up	Walk Up	Symptomatic
<18	M	Walk Up	Walk Up	Symptomatic
35-44	M	Walk Up	Walk Up	Symptomatic
45-54	F	Walk Up	Walk Up	Symptomatic
45-54	F	Clinic/Provider	Clinic/Provider	Asymptomatic
35-44	M	Walk Up	Walk Up	Asymptomatic
>54	M	Clinic/Provider	Clinic/Provider	Asymptomatic
25-34	F	Clinic/Provider	Clinic/Provider	Symptomatic
>54	F	Walk Up	Walk Up	Asymptomatic
18-24	F	Walk Up	Walk Up	Symptomatic
25-34	F	Clinic/Provider	Clinic/Provider	Asymptomatic
>54	F	Clinic/Provider	Clinic/Provider	Symptomatic
>54	F	Clinic/Provider	Clinic/Provider	Symptomatic
<18	F	Clinic/Provider	Clinic/Provider	Symptomatic
45-54	M	Word of Mouth	Word of Mouth	Asymptomatic
45-54	F	Word of Mouth	Word of Mouth	Asymptomatic
>54	F	Clinic/Provider	Clinic/Provider	Asymptomatic
>54	M	Clinic/Provider	Clinic/Provider	Symptomatic
25-34	M	Clinic/Provider	Clinic/Provider	Symptomatic
25-34	M	Clinic/Provider	Clinic/Provider	Symptomatic
25-34	M	Walk Up	Walk Up	Symptomatic
>54	F	Walk Up	Walk Up	Symptomatic
25-34	M	Clinic/Provider	Clinic/Provider	Asymptomatic
>54	M	Word of Mouth	Word of Mouth	Asymptomatic
>54	F	Clinic/Provider	Clinic/Provider	Asymptomatic
35-44	M	Word of Mouth	Word of Mouth	Asymptomatic
>54	F	Clinic/Provider	Clinic/Provider	Asymptomatic
<18	F	Walk Up	Walk Up	Symptomatic
35-44	F	Walk Up	Walk Up	Symptomatic
45-54	F	Clinic/Provider	Clinic/Provider	Symptomatic
25-34	M	Word of Mouth	Word of Mouth	Symptomatic
25-34	M	Word of Mouth	Word of Mouth	Symptomatic
>54	M	Word of Mouth	Word of Mouth	Asymptomatic
>54	F	Word of Mouth	Word of Mouth	Asymptomatic
>54	M	Walk Up	Walk Up	Asymptomatic
<18	M	Word of Mouth	Word of Mouth	Symptomatic
18-24	F	Word of Mouth	Word of Mouth	Symptomatic
25-34	M	Walk Up	Walk Up	Asymptomatic
>54	F	Walk Up	Walk Up	Asymptomatic
>54	M	Walk Up	Walk Up	Asymptomatic
<18	M	Word of Mouth	Word of Mouth	Symptomatic
18-24	F	Word of Mouth	Word of Mouth	Asymptomatic
<18	M	Walk Up	Walk Up	Symptomatic
<18	M	Walk Up	Walk Up	Symptomatic
25-34	M	Word of Mouth	Word of Mouth	Asymptomatic
35-44	F	Word of Mouth	Word of Mouth	Asymptomatic
>54	F	Word of Mouth	Word of Mouth	Asymptomatic
18-24	M	Word of Mouth	Word of Mouth	Asymptomatic
>54	F	Clinic/Provider	Clinic/Provider	Symptomatic
35-44	F	Walk Up	Walk Up	Asymptomatic
35-44	F	Word of Mouth	Word of Mouth	Asymptomatic
>54	F	Clinic/Provider	Clinic/Provider	Asymptomatic
>54	M	Word of Mouth	Word of Mouth	Asymptomatic
35-44	F	Clinic/Provider	Clinic/Provider	Asymptomatic
25-34	F	Clinic/Provider	Clinic/Provider	Asymptomatic
45-54	M	Word of Mouth	Word of Mouth	Asymptomatic
25-34	F	Walk Up	Walk Up	Symptomatic
>54	F	Word of Mouth	Word of Mouth	Symptomatic
>54	M	Clinic/Provider	Clinic/Provider	Asymptomatic
45-54	M	Walk Up	Walk Up	Asymptomatic
45-54	F	Clinic/Provider	Clinic/Provider	Asymptomatic
25-34	F	Walk Up	Walk Up	Asymptomatic
25-34	F	Word of Mouth	Word of Mouth	Symptomatic
>54	F	Clinic/Provider	Clinic/Provider	Symptomatic
45-54	F	Flyer	Flyer	Asymptomatic
<18	M	Online - Social Media	Online	Symptomatic
<18	M	Online - Social Media	Online	Symptomatic
<18	M	Online - Social Media	Online	Symptomatic
18-24	M	Word of Mouth	Word of Mouth	Asymptomatic
45-54	M	Word of Mouth	Word of Mouth	Asymptomatic
25-34	F	Clinic/Provider	Clinic/Provider	Asymptomatic
>54	F	Walk Up	Walk Up	Asymptomatic
<18	M	Walk Up	Walk Up	Asymptomatic
>54	F	Walk Up	Walk Up	Symptomatic
25-34	M	Word of Mouth	Word of Mouth	Symptomatic
25-34	M	Word of Mouth	Word of Mouth	Asymptomatic
18-24	F	Word of Mouth	Word of Mouth	Symptomatic
>54	M	Word of Mouth	Word of Mouth	Asymptomatic
35-44	M	Walk Up	Walk Up	Asymptomatic
[truncated: 387 more rows]
